# Supplementary material for: catena-Poly[[(2-amino-1,3-benzothia­zole-6-carboxyl­ato-κ2 O,O′)(2,2′-bipyridyl-κ2 N,N′)cadmium]-μ-2-amino-1,3-benzothia­zole-6-carboxyl­ato-κ3 N 1:O,O′]
Source: Acta Crystallogr Sect E Struct Rep Online. 2012 Apr 21;68(Pt 5):m641–2. doi: 10.1107/S160053681201642X (PMC3344366; doi:10.1107/S160053681201642X)
Supplement: Supplementary file 1 [file e-68-0m641-sup1.cif]

##############################################################################
#                                                                            #
# This CIF contains the data in a paper accepted for publication in          #
# Acta Crystallographica Section E. It conforms to the requirements of       #
# Notes for Authors for Acta Crystallographica Section E, and has been       #
# peer reviewed under the auspices of the IUCr Commission on Journals.       #
#                                                                            #
# Full details of the Crystallographic Information File format               #
# are given in the paper "The Crystallographic Information File (CIF):       #
# a New Standard Archive File for Crystallography" by S. R. Hall, F. H.      #
# Allen and I. D. Brown [Acta Cryst. (1991), A47, 655-685].                  #
#                                                                            #
# The current version of the core CIF dictionary is obtainable from          #
# ftp://ftp.iucr.org/pub/cif_core.dic.                                       #
#                                                                            #
# Software is freely available for graphical display of the structure(s)     #
# in this CIF. For information consult the CIF software page                 #
# http://www.iucr.org/resources/cif/software.                                #
#                                                                            #
# This file may be used for bona fide research purposes within the           #
# scientific community so long as proper attribution is given to the journal # 
# article from which it was obtained.                                        #
#                                                                            #
##############################################################################
data_I
_audit_creation_method     SHELXL-97
_chemical_name_systematic
;
<i>catena</i>-Poly[[(2-amino-1,3-benzothiazole-6-carboxylato-
\k^2^<i>O</i>,<i>O</i>')(2,2'-bipyridyl-\k^2^<i>N</i>,<i>N</i>')cadmium]-
\m-2-amino-1,3-benzothiazole-6-carboxylato-\k^3^<i>N</i>^1^:<i>O</i>,<i>O</i>']
;
_chemical_name_common     ?
_chemical_formula_moiety     'C26 H18 Cd N6 O4 S2'
_chemical_formula_sum     'C26 H18 Cd N6 O4 S2'
_chemical_formula_iupac     '[Cd (C8 H5 N2 O2 S)2 (C10 H8 N2)]'
_chemical_formula_weight     640.87
_chemical_melting_point     ?
_symmetry_cell_setting     triclinic
_symmetry_space_group_name_H-M     'P -1'
_symmetry_space_group_name_Hall     '-P 1'
loop_
    _symmetry_equiv_pos_as_xyz
    'x, y, z'
    '-x, -y, -z'
_cell_length_a     9.977(2)
_cell_length_b     11.715(2)
_cell_length_c     11.734(2)
_cell_angle_alpha     65.28(3)
_cell_angle_beta     77.52(3)
_cell_angle_gamma     77.15(3)
_cell_volume     1202.8(4)
_cell_formula_units_Z     2
_cell_measurement_reflns_used     4682
_cell_measurement_theta_min     3.06
_cell_measurement_theta_max     27.55
_cell_measurement_temperature     173(2)
_exptl_crystal_description     'Prism'
_exptl_crystal_colour     'Colourless'
_exptl_crystal_size_max     0.27
_exptl_crystal_size_mid     0.18
_exptl_crystal_size_min     0.13
_exptl_crystal_density_diffrn     1.770
_exptl_crystal_density_meas     ?
_exptl_crystal_density_method     'not measured'
_exptl_crystal_F_000     656.0
_exptl_absorpt_coefficient_mu     1.130
_exptl_absorpt_correction_type     numerical
_exptl_absorpt_process_details     '(<i>NUMABS</i>; Higashi, 2000)'
_exptl_absorpt_correction_T_min     0.8367
_exptl_absorpt_correction_T_max     1.0000
_exptl_special_details     ?
_diffrn_ambient_temperature     173(2)
_diffrn_radiation_type     MoK\a
_diffrn_radiation_wavelength     0.71073
_diffrn_radiation_source     'fine-focus sealed tube'
_diffrn_radiation_monochromator     graphite
_diffrn_measurement_device_type     'Rigaku Saturn 724 CCD area-detector'
_diffrn_measurement_method     'dtprofit.ref'
_diffrn_detector_area_resol_mean     28.5714
_diffrn_reflns_number     10158
_diffrn_reflns_av_R_equivalents     0.0370
_diffrn_reflns_av_sigmaI/netI     0.0496
_diffrn_reflns_theta_min     3.58
_diffrn_reflns_theta_max     27.55
_diffrn_reflns_theta_full     27.55
_diffrn_measured_fraction_theta_max     0.953
_diffrn_measured_fraction_theta_full     0.953
_diffrn_reflns_limit_h_min     -12
_diffrn_reflns_limit_h_max     12
_diffrn_reflns_limit_k_min     -14
_diffrn_reflns_limit_k_max     15
_diffrn_reflns_limit_l_min     -14
_diffrn_reflns_limit_l_max     15
_diffrn_standards_number     ?
_diffrn_standards_interval_count     ?
_diffrn_standards_interval_time     ?
_diffrn_standards_decay_%     ?
_refine_special_details
;
Refinement of <i>F</i>^2^ against ALL reflections. The weighted <i>R</i>-factor
<i>wR</i> and goodness of fit <i>S</i> are based on <i>F</i>^2^, conventional
<i>R</i>-factors <i>R</i> are based on <i>F</i>, with <i>F</i> set to zero for
negative <i>F</i>^2^. The threshold expression of <i>F</i>^2^ >
\s(<i>F</i>^2^) is used only for calculating <i>R</i>-factors(gt) <i>etc</i>.
and is not relevant to the choice of reflections for refinement.
<i>R</i>-factors based on <i>F</i>^2^ are statistically about twice as large
as those based on <i>F</i>, and <i>R</i>- factors based on ALL data will be
even larger.
;
_reflns_number_total     5296
_reflns_number_gt     5015
_reflns_threshold_expression     I>2\s(I)
_refine_ls_structure_factor_coef     Fsqd
_refine_ls_matrix_type     full
_refine_ls_R_factor_all     0.0437
_refine_ls_R_factor_gt     0.0398
_refine_ls_wR_factor_gt     0.0853
_refine_ls_wR_factor_ref     0.0877
_refine_ls_goodness_of_fit_ref     1.075
_refine_ls_restrained_S_all     1.075
_refine_ls_number_reflns     5296
_refine_ls_number_parameters     352
_refine_ls_number_restraints     0
_refine_ls_hydrogen_treatment     constr
_refine_ls_weighting_scheme     calc
_refine_ls_weighting_details
         'calc w=1/[\s^2^(Fo^2^)+(0.0263P)^2^+2.5814P] where P=(Fo^2^+2Fc^2^)/3'
_atom_sites_solution_hydrogens     geom
_atom_sites_solution_primary     direct
_atom_sites_solution_secondary     difmap
_refine_ls_shift/su_max     0.001
_refine_ls_shift/su_mean     0.000
_refine_diff_density_max     1.502
_refine_diff_density_min     -0.719
_refine_ls_extinction_method     none
_refine_ls_extinction_coef     ?
loop_
    _atom_type_symbol
    _atom_type_description
    _atom_type_scat_dispersion_real
    _atom_type_scat_dispersion_imag
    _atom_type_scat_source
    'C' 'C' 0.0033 0.0016
                         'International Tables Vol C Tables 4.2.6.8 and 6.1.1.4'
    'Cd' 'Cd' -0.8075 1.2024
                         'International Tables Vol C Tables 4.2.6.8 and 6.1.1.4'
    'N' 'N' 0.0061 0.0033
                         'International Tables Vol C Tables 4.2.6.8 and 6.1.1.4'
    'O' 'O' 0.0106 0.0060
                         'International Tables Vol C Tables 4.2.6.8 and 6.1.1.4'
    'S' 'S' 0.1246 0.1234
                         'International Tables Vol C Tables 4.2.6.8 and 6.1.1.4'
    'H' 'H' 0.0000 0.0000
                         'International Tables Vol C Tables 4.2.6.8 and 6.1.1.4'
_computing_data_collection     'CrystalClear (Rigaku, 2007)'
_computing_cell_refinement     'CrystalClear (Rigaku, 2007)'
_computing_data_reduction     'CrystalClear (Rigaku, 2007)'
_computing_structure_solution     'SHELXS97 (Sheldrick, 2008)'
_computing_structure_refinement     'SHELXL97 (Sheldrick, 2008)'
_computing_molecular_graphics     'ORTEX (McArdle, 1995)'
_computing_publication_material     'SHELXL97 (Sheldrick, 2008)'
loop_
    _atom_site_type_symbol
    _atom_site_label
    _atom_site_fract_x
    _atom_site_fract_y
    _atom_site_fract_z
    _atom_site_U_iso_or_equiv
    _atom_site_adp_type
    _atom_site_calc_flag
    _atom_site_refinement_flags
    _atom_site_occupancy
    _atom_site_symmetry_multiplicity
    _atom_site_disorder_assembly
    _atom_site_disorder_group
    Cd Cd1 0.30365(2) 0.70429(2) 0.09531(2) 0.01412(8) Uani d . 1 1 . .
    S S2 0.41833(9) 0.83130(8) -0.62591(8) 0.01725(17) Uani d . 1 1 . .
    O O1 0.3596(3) 0.7157(2) -0.1166(2) 0.0248(6) Uani d . 1 1 . .
    O O2 0.2554(3) 0.8927(3) -0.0912(2) 0.0271(6) Uani d . 1 1 . .
    N N1 0.1528(3) 0.8327(3) 0.1983(3) 0.0155(6) Uani d . 1 1 . .
    N N2 0.2833(3) 0.5972(3) 0.3298(3) 0.0180(6) Uani d . 1 1 . .
    N N5 0.3521(3) 1.0786(3) -0.6983(3) 0.0158(6) Uani d . 1 1 . .
    N N6 0.4267(3) 1.0043(3) -0.8634(3) 0.0213(6) Uani d . 1 1 . .
    H H6A 0.4161 1.0813 -0.9227 0.026 Uiso calc R 1 1 . .
    H H6B 0.4567 0.9382 -0.8844 0.026 Uiso calc R 1 1 . .
    S S1 0.06488(8) 0.34375(7) 0.19139(8) 0.01547(16) Uani d . 1 1 . .
    N N3 0.1635(3) 0.5537(3) 0.1288(3) 0.0140(5) Uani d . 1 1 . .
    N N4 0.3306(3) 0.3686(3) 0.1717(3) 0.0178(6) Uani d . 1 1 . .
    H H4A 0.3994 0.4110 0.1563 0.021 Uiso calc R 1 1 . .
    H H4B 0.3471 0.2856 0.1940 0.021 Uiso calc R 1 1 . .
    O O4 -0.4784(2) 0.5623(2) 0.1301(2) 0.0175(5) Uani d . 1 1 . .
    O O3 -0.4823(2) 0.7664(2) 0.0858(2) 0.0172(5) Uani d . 1 1 . .
    C C1 0.1130(3) 0.9574(3) 0.1355(3) 0.0179(7) Uani d . 1 1 . .
    H H1 0.1300 0.9911 0.0456 0.021 Uiso calc R 1 1 . .
    C C2 0.0484(4) 1.0395(3) 0.1951(3) 0.0196(7) Uani d . 1 1 . .
    H H2 0.0224 1.1273 0.1470 0.023 Uiso calc R 1 1 . .
    C C3 0.0224(4) 0.9910(3) 0.3263(3) 0.0201(7) Uani d . 1 1 . .
    H H3 -0.0199 1.0452 0.3699 0.024 Uiso calc R 1 1 . .
    C C4 0.0592(3) 0.8621(3) 0.3925(3) 0.0195(7) Uani d . 1 1 . .
    H H4 0.0400 0.8262 0.4824 0.023 Uiso calc R 1 1 . .
    C C5 0.1251(3) 0.7848(3) 0.3261(3) 0.0160(6) Uani d . 1 1 . .
    C C6 0.1758(4) 0.6489(3) 0.3931(3) 0.0171(7) Uani d . 1 1 . .
    C C7 0.1184(4) 0.5801(4) 0.5154(3) 0.0245(8) Uani d . 1 1 . .
    H H7 0.0404 0.6179 0.5569 0.029 Uiso calc R 1 1 . .
    C C8 0.1773(4) 0.4542(4) 0.5763(3) 0.0267(8) Uani d . 1 1 . .
    H H8 0.1392 0.4042 0.6596 0.032 Uiso calc R 1 1 . .
    C C9 0.2915(4) 0.4038(3) 0.5134(3) 0.0249(8) Uani d . 1 1 . .
    H H9 0.3361 0.3195 0.5541 0.030 Uiso calc R 1 1 . .
    C C10 0.3402(4) 0.4771(3) 0.3908(4) 0.0236(7) Uani d . 1 1 . .
    H H10 0.4178 0.4408 0.3475 0.028 Uiso calc R 1 1 . .
    C C11 0.0212(3) 0.5869(3) 0.1247(3) 0.0144(6) Uani d . 1 1 . .
    C C12 -0.0528(3) 0.7099(3) 0.0958(3) 0.0155(6) Uani d . 1 1 . .
    H H12 -0.0063 0.7795 0.0771 0.019 Uiso calc R 1 1 . .
    C C13 -0.1952(3) 0.7287(3) 0.0949(3) 0.0163(6) Uani d . 1 1 . .
    H H13 -0.2461 0.8115 0.0777 0.020 Uiso calc R 1 1 . .
    C C14 -0.2650(3) 0.6284(3) 0.1187(3) 0.0150(6) Uani d . 1 1 . .
    C C15 -0.1930(3) 0.5050(3) 0.1483(3) 0.0147(6) Uani d . 1 1 . .
    H H15 -0.2395 0.4360 0.1651 0.018 Uiso calc R 1 1 . .
    C C16 -0.0512(3) 0.4864(3) 0.1522(3) 0.0135(6) Uani d . 1 1 . .
    C C17 0.2006(3) 0.4302(3) 0.1613(3) 0.0139(6) Uani d . 1 1 . .
    C C18 0.3359(3) 1.0268(3) -0.5664(3) 0.0163(6) Uani d . 1 1 . .
    C C19 0.2953(4) 1.0964(3) -0.4897(3) 0.0193(7) Uani d . 1 1 . .
    H H19 0.2735 1.1864 -0.5264 0.023 Uiso calc R 1 1 . .
    C C20 0.2872(3) 1.0324(3) -0.3587(3) 0.0191(7) Uani d . 1 1 . .
    H H20 0.2600 1.0796 -0.3064 0.023 Uiso calc R 1 1 . .
    C C21 0.3182(3) 0.9002(3) -0.3027(3) 0.0176(7) Uani d . 1 1 . .
    C C22 0.3572(3) 0.8301(3) -0.3795(3) 0.0183(7) Uani d . 1 1 . .
    H H22 0.3774 0.7400 -0.3426 0.022 Uiso calc R 1 1 . .
    C C23 0.3659(3) 0.8933(3) -0.5094(3) 0.0161(6) Uani d . 1 1 . .
    C C24 0.3974(3) 0.9876(3) -0.7413(3) 0.0172(7) Uani d . 1 1 . .
    C C25 0.3105(3) 0.8324(3) -0.1607(3) 0.0187(7) Uani d . 1 1 . .
    C C26 -0.4178(3) 0.6531(3) 0.1118(3) 0.0136(6) Uani d . 1 1 . .
loop_
    _atom_site_aniso_label
    _atom_site_aniso_U_11
    _atom_site_aniso_U_22
    _atom_site_aniso_U_33
    _atom_site_aniso_U_12
    _atom_site_aniso_U_13
    _atom_site_aniso_U_23
    Cd1 0.01171(12) 0.01595(13) 0.01451(12) -0.00318(9) -0.00112(8) -0.00551(9)
    S2 0.0197(4) 0.0161(4) 0.0165(4) -0.0033(3) -0.0023(3) -0.0066(3)
    O1 0.0318(15) 0.0235(13) 0.0170(12) -0.0069(11) -0.0032(11) -0.0045(10)
    O2 0.0271(14) 0.0345(15) 0.0163(12) 0.0047(12) -0.0040(11) -0.0107(11)
    N1 0.0119(13) 0.0193(14) 0.0155(13) -0.0037(11) -0.0031(11) -0.0057(11)
    N2 0.0215(15) 0.0161(14) 0.0160(13) -0.0020(11) -0.0040(11) -0.0057(11)
    N5 0.0151(14) 0.0150(13) 0.0162(13) -0.0039(11) -0.0023(11) -0.0042(11)
    N6 0.0279(16) 0.0182(14) 0.0164(14) -0.0030(12) 0.0008(12) -0.0075(12)
    S1 0.0135(4) 0.0134(4) 0.0192(4) -0.0021(3) -0.0022(3) -0.0061(3)
    N3 0.0088(13) 0.0160(13) 0.0164(13) -0.0019(10) -0.0019(10) -0.0055(11)
    N4 0.0134(13) 0.0166(14) 0.0221(14) -0.0005(11) -0.0021(11) -0.0074(11)
    O4 0.0112(11) 0.0196(12) 0.0232(12) -0.0049(9) -0.0019(9) -0.0086(10)
    O3 0.0142(11) 0.0171(11) 0.0198(12) -0.0035(9) -0.0024(9) -0.0061(9)
    C1 0.0201(17) 0.0195(16) 0.0151(15) -0.0069(14) -0.0032(13) -0.0053(13)
    C2 0.0195(17) 0.0151(16) 0.0229(17) -0.0007(13) -0.0034(14) -0.0069(13)
    C3 0.0178(17) 0.0219(17) 0.0222(17) -0.0016(14) -0.0015(14) -0.0113(14)
    C4 0.0172(17) 0.0248(18) 0.0160(16) -0.0001(14) -0.0013(13) -0.0094(14)
    C5 0.0128(15) 0.0195(16) 0.0155(15) -0.0036(13) -0.0018(12) -0.0061(13)
    C6 0.0182(17) 0.0178(16) 0.0170(16) -0.0017(13) -0.0053(13) -0.0076(13)
    C7 0.028(2) 0.0244(18) 0.0159(16) 0.0004(15) -0.0001(15) -0.0068(14)
    C8 0.038(2) 0.0246(19) 0.0149(16) -0.0051(16) -0.0040(15) -0.0046(14)
    C9 0.033(2) 0.0175(17) 0.0215(18) 0.0008(15) -0.0111(16) -0.0038(14)
    C10 0.0255(19) 0.0206(17) 0.0261(18) 0.0006(15) -0.0077(15) -0.0105(15)
    C11 0.0148(16) 0.0154(15) 0.0126(14) -0.0040(12) -0.0028(12) -0.0038(12)
    C12 0.0189(17) 0.0134(15) 0.0138(15) -0.0058(13) -0.0024(12) -0.0034(12)
    C13 0.0179(17) 0.0167(16) 0.0132(15) -0.0043(13) -0.0015(12) -0.0042(12)
    C14 0.0142(16) 0.0186(16) 0.0120(14) -0.0039(13) -0.0017(12) -0.0054(12)
    C15 0.0176(16) 0.0155(15) 0.0129(14) -0.0064(13) 0.0005(12) -0.0066(12)
    C16 0.0139(15) 0.0133(15) 0.0117(14) -0.0019(12) -0.0014(12) -0.0034(12)
    C17 0.0119(15) 0.0186(16) 0.0116(14) -0.0017(12) -0.0017(12) -0.0065(12)
    C18 0.0146(16) 0.0208(17) 0.0151(15) -0.0058(13) -0.0010(12) -0.0075(13)
    C19 0.0180(17) 0.0204(17) 0.0215(17) -0.0031(14) -0.0025(14) -0.0101(14)
    C20 0.0171(17) 0.0240(18) 0.0190(16) -0.0027(14) -0.0013(13) -0.0118(14)
    C21 0.0128(16) 0.0245(17) 0.0153(16) -0.0021(13) -0.0012(13) -0.0083(13)
    C22 0.0168(17) 0.0170(16) 0.0164(16) -0.0034(13) -0.0006(13) -0.0024(13)
    C23 0.0160(16) 0.0172(16) 0.0159(15) -0.0028(13) -0.0026(13) -0.0066(13)
    C24 0.0157(16) 0.0204(17) 0.0177(16) -0.0067(13) -0.0042(13) -0.0066(13)
    C25 0.0097(15) 0.0285(19) 0.0176(16) -0.0045(14) -0.0020(13) -0.0077(14)
    C26 0.0128(15) 0.0168(15) 0.0104(14) -0.0022(12) -0.0010(12) -0.0046(12)
_geom_special_details
;
All e.s.d.'s (except the e.s.d. in the dihedral angle between two l.s. planes)
are estimated using the full covariance matrix. The cell e.s.d.'s are taken
into account individually in the estimation of e.s.d.'s in distances, angles
and torsion angles; correlations between e.s.d.'s in cell parameters are only
used when they are defined by crystal symmetry. An approximate (isotropic)
treatment of cell e.s.d.'s is used for estimating e.s.d.'s involving l.s.
planes.
;
loop_
    _geom_bond_atom_site_label_1
    _geom_bond_atom_site_label_2
    _geom_bond_site_symmetry_2
    _geom_bond_distance
    _geom_bond_publ_flag
    Cd1 N3 . 2.345(3) y
    Cd1 O3 1_655 2.372(2) y
    Cd1 O1 . 2.381(3) y
    Cd1 N1 . 2.391(3) y
    Cd1 O2 . 2.415(3) y
    Cd1 O4 1_655 2.422(2) y
    Cd1 N2 . 2.484(3) y
    S2 C23 . 1.739(3) ?
    S2 C24 . 1.763(4) ?
    O1 C25 . 1.264(4) ?
    O2 C25 . 1.258(4) ?
    N1 C1 . 1.342(4) ?
    N1 C5 . 1.352(4) ?
    N2 C10 . 1.339(4) ?
    N2 C6 . 1.346(4) ?
    N5 C24 . 1.316(4) ?
    N5 C18 . 1.392(4) ?
    N6 C24 . 1.337(4) ?
    N6 H6A . 0.8800 ?
    N6 H6B . 0.8800 ?
    S1 C16 . 1.753(3) ?
    S1 C17 . 1.758(3) ?
    N3 C17 . 1.318(4) ?
    N3 C11 . 1.392(4) ?
    N4 C17 . 1.340(4) ?
    N4 H4A . 0.8800 ?
    N4 H4B . 0.8800 ?
    O4 C26 . 1.258(4) ?
    O4 Cd1 1_455 2.422(2) ?
    O3 C26 . 1.279(4) ?
    O3 Cd1 1_455 2.372(2) ?
    C1 C2 . 1.387(5) ?
    C1 H1 . 0.9500 ?
    C2 C3 . 1.386(5) ?
    C2 H2 . 0.9500 ?
    C3 C4 . 1.384(5) ?
    C3 H3 . 0.9500 ?
    C4 C5 . 1.401(5) ?
    C4 H4 . 0.9500 ?
    C5 C6 . 1.474(5) ?
    C6 C7 . 1.386(5) ?
    C7 C8 . 1.395(5) ?
    C7 H7 . 0.9500 ?
    C8 C9 . 1.376(5) ?
    C8 H8 . 0.9500 ?
    C9 C10 . 1.376(5) ?
    C9 H9 . 0.9500 ?
    C10 H10 . 0.9500 ?
    C11 C12 . 1.402(5) ?
    C11 C16 . 1.404(4) ?
    C12 C13 . 1.390(5) ?
    C12 H12 . 0.9500 ?
    C13 C14 . 1.396(4) ?
    C13 H13 . 0.9500 ?
    C14 C15 . 1.397(5) ?
    C14 C26 . 1.500(4) ?
    C15 C16 . 1.390(4) ?
    C15 H15 . 0.9500 ?
    C18 C19 . 1.396(5) ?
    C18 C23 . 1.410(5) ?
    C19 C20 . 1.393(5) ?
    C19 H19 . 0.9500 ?
    C20 C21 . 1.396(5) ?
    C20 H20 . 0.9500 ?
    C21 C22 . 1.401(5) ?
    C21 C25 . 1.509(5) ?
    C22 C23 . 1.380(5) ?
    C22 H22 . 0.9500 ?
    C26 Cd1 1_455 2.742(3) ?
loop_
    _geom_angle_atom_site_label_1
    _geom_angle_atom_site_label_2
    _geom_angle_atom_site_label_3
    _geom_angle_site_symmetry_1
    _geom_angle_site_symmetry_3
    _geom_angle
    _geom_angle_publ_flag
    N3 Cd1 O3 . 1_655 153.13(9) ?
    N3 Cd1 O1 . . 85.88(10) ?
    O3 Cd1 O1 1_655 . 92.07(9) ?
    N3 Cd1 N1 . . 101.19(9) ?
    O3 Cd1 N1 1_655 . 99.05(9) ?
    O1 Cd1 N1 . . 135.28(9) ?
    N3 Cd1 O2 . . 110.44(10) ?
    O3 Cd1 O2 1_655 . 89.76(9) ?
    O1 Cd1 O2 . . 54.93(9) ?
    N1 Cd1 O2 . . 81.78(9) ?
    N3 Cd1 O4 . 1_655 98.05(9) ?
    O3 Cd1 O4 1_655 1_655 55.09(8) ?
    O1 Cd1 O4 . 1_655 85.33(9) ?
    N1 Cd1 O4 . 1_655 135.73(9) ?
    O2 Cd1 O4 . 1_655 127.19(9) ?
    N3 Cd1 N2 . . 80.49(10) ?
    O3 Cd1 N2 1_655 . 91.08(9) ?
    O1 Cd1 N2 . . 155.59(9) ?
    N1 Cd1 N2 . . 67.79(10) ?
    O2 Cd1 N2 . . 149.31(9) ?
    O4 Cd1 N2 1_655 . 76.72(9) ?
    N3 Cd1 C25 . . 99.34(10) ?
    O3 Cd1 C25 1_655 . 90.67(9) ?
    O1 Cd1 C25 . . 27.53(9) ?
    N1 Cd1 C25 . . 108.67(10) ?
    O2 Cd1 C25 . . 27.41(10) ?
    O4 Cd1 C25 1_655 . 106.96(10) ?
    N2 Cd1 C25 . . 176.27(10) ?
    N3 Cd1 C26 . 1_655 125.36(10) ?
    O3 Cd1 C26 1_655 1_655 27.78(9) ?
    O1 Cd1 C26 . 1_655 88.58(10) ?
    N1 Cd1 C26 . 1_655 119.61(9) ?
    O2 Cd1 C26 . 1_655 110.00(10) ?
    O4 Cd1 C26 1_655 1_655 27.31(8) ?
    N2 Cd1 C26 . 1_655 83.04(10) ?
    C25 Cd1 C26 . 1_655 99.99(10) ?
    C23 S2 C24 . . 88.73(16) ?
    C25 O1 Cd1 . . 92.0(2) ?
    C25 O2 Cd1 . . 90.5(2) ?
    C1 N1 C5 . . 118.0(3) ?
    C1 N1 Cd1 . . 121.9(2) ?
    C5 N1 Cd1 . . 119.2(2) ?
    C10 N2 C6 . . 118.1(3) ?
    C10 N2 Cd1 . . 123.5(2) ?
    C6 N2 Cd1 . . 114.9(2) ?
    C24 N5 C18 . . 109.9(3) ?
    C24 N6 H6A . . 120.0 ?
    C24 N6 H6B . . 120.0 ?
    H6A N6 H6B . . 120.0 ?
    C16 S1 C17 . . 89.23(15) ?
    C17 N3 C11 . . 110.7(3) ?
    C17 N3 Cd1 . . 127.6(2) ?
    C11 N3 Cd1 . . 121.6(2) ?
    C17 N4 H4A . . 120.0 ?
    C17 N4 H4B . . 120.0 ?
    H4A N4 H4B . . 120.0 ?
    C26 O4 Cd1 . 1_455 90.62(19) ?
    C26 O3 Cd1 . 1_455 92.41(19) ?
    N1 C1 C2 . . 123.4(3) ?
    N1 C1 H1 . . 118.3 ?
    C2 C1 H1 . . 118.3 ?
    C3 C2 C1 . . 118.6(3) ?
    C3 C2 H2 . . 120.7 ?
    C1 C2 H2 . . 120.7 ?
    C4 C3 C2 . . 118.8(3) ?
    C4 C3 H3 . . 120.6 ?
    C2 C3 H3 . . 120.6 ?
    C3 C4 C5 . . 119.5(3) ?
    C3 C4 H4 . . 120.3 ?
    C5 C4 H4 . . 120.3 ?
    N1 C5 C4 . . 121.7(3) ?
    N1 C5 C6 . . 116.9(3) ?
    C4 C5 C6 . . 121.3(3) ?
    N2 C6 C7 . . 122.2(3) ?
    N2 C6 C5 . . 116.1(3) ?
    C7 C6 C5 . . 121.7(3) ?
    C6 C7 C8 . . 118.7(3) ?
    C6 C7 H7 . . 120.6 ?
    C8 C7 H7 . . 120.6 ?
    C9 C8 C7 . . 118.7(3) ?
    C9 C8 H8 . . 120.6 ?
    C7 C8 H8 . . 120.6 ?
    C8 C9 C10 . . 119.1(3) ?
    C8 C9 H9 . . 120.4 ?
    C10 C9 H9 . . 120.4 ?
    N2 C10 C9 . . 123.0(3) ?
    N2 C10 H10 . . 118.5 ?
    C9 C10 H10 . . 118.5 ?
    N3 C11 C12 . . 125.5(3) ?
    N3 C11 C16 . . 115.7(3) ?
    C12 C11 C16 . . 118.8(3) ?
    C13 C12 C11 . . 119.0(3) ?
    C13 C12 H12 . . 120.5 ?
    C11 C12 H12 . . 120.5 ?
    C12 C13 C14 . . 121.5(3) ?
    C12 C13 H13 . . 119.3 ?
    C14 C13 H13 . . 119.3 ?
    C13 C14 C15 . . 120.2(3) ?
    C13 C14 C26 . . 120.0(3) ?
    C15 C14 C26 . . 119.8(3) ?
    C16 C15 C14 . . 118.0(3) ?
    C16 C15 H15 . . 121.0 ?
    C14 C15 H15 . . 121.0 ?
    C15 C16 C11 . . 122.4(3) ?
    C15 C16 S1 . . 128.6(2) ?
    C11 C16 S1 . . 109.0(2) ?
    N3 C17 N4 . . 125.4(3) ?
    N3 C17 S1 . . 115.4(2) ?
    N4 C17 S1 . . 119.2(2) ?
    N5 C18 C19 . . 125.3(3) ?
    N5 C18 C23 . . 115.5(3) ?
    C19 C18 C23 . . 119.2(3) ?
    C20 C19 C18 . . 119.2(3) ?
    C20 C19 H19 . . 120.4 ?
    C18 C19 H19 . . 120.4 ?
    C19 C20 C21 . . 121.4(3) ?
    C19 C20 H20 . . 119.3 ?
    C21 C20 H20 . . 119.3 ?
    C20 C21 C22 . . 119.5(3) ?
    C20 C21 C25 . . 120.7(3) ?
    C22 C21 C25 . . 119.8(3) ?
    C23 C22 C21 . . 119.3(3) ?
    C23 C22 H22 . . 120.4 ?
    C21 C22 H22 . . 120.4 ?
    C22 C23 C18 . . 121.4(3) ?
    C22 C23 S2 . . 128.8(3) ?
    C18 C23 S2 . . 109.7(2) ?
    N5 C24 N6 . . 125.6(3) ?
    N5 C24 S2 . . 116.1(3) ?
    N6 C24 S2 . . 118.3(3) ?
    O2 C25 O1 . . 122.6(3) ?
    O2 C25 C21 . . 119.5(3) ?
    O1 C25 C21 . . 117.9(3) ?
    O2 C25 Cd1 . . 62.11(18) ?
    O1 C25 Cd1 . . 60.52(18) ?
    C21 C25 Cd1 . . 178.2(2) ?
    O4 C26 O3 . . 121.9(3) ?
    O4 C26 C14 . . 119.2(3) ?
    O3 C26 C14 . . 118.9(3) ?
    O4 C26 Cd1 . 1_455 62.07(17) ?
    O3 C26 Cd1 . 1_455 59.82(16) ?
    C14 C26 Cd1 . 1_455 178.6(2) ?
loop_
    _geom_torsion_atom_site_label_1
    _geom_torsion_atom_site_label_2
    _geom_torsion_atom_site_label_3
    _geom_torsion_atom_site_label_4
    _geom_torsion_site_symmetry_1
    _geom_torsion_site_symmetry_2
    _geom_torsion_site_symmetry_3
    _geom_torsion_site_symmetry_4
    _geom_torsion
    _geom_torsion_publ_flag
    N3 Cd1 O1 C25 . . . . 119.4(2) ?
    O3 Cd1 O1 C25 1_655 . . . -87.5(2) ?
    N1 Cd1 O1 C25 . . . . 17.6(3) ?
    O2 Cd1 O1 C25 . . . . 0.78(19) ?
    O4 Cd1 O1 C25 1_655 . . . -142.2(2) ?
    N2 Cd1 O1 C25 . . . . 175.3(2) ?
    C26 Cd1 O1 C25 1_655 . . . -115.0(2) ?
    N3 Cd1 O2 C25 . . . . -70.0(2) ?
    O3 Cd1 O2 C25 1_655 . . . 91.9(2) ?
    O1 Cd1 O2 C25 . . . . -0.78(19) ?
    N1 Cd1 O2 C25 . . . . -168.9(2) ?
    O4 Cd1 O2 C25 1_655 . . . 48.1(2) ?
    N2 Cd1 O2 C25 . . . . -176.38(19) ?
    C26 Cd1 O2 C25 1_655 . . . 72.5(2) ?
    N3 Cd1 N1 C1 . . . . -120.1(2) ?
    O3 Cd1 N1 C1 1_655 . . . 77.7(2) ?
    O1 Cd1 N1 C1 . . . . -24.6(3) ?
    O2 Cd1 N1 C1 . . . . -10.7(2) ?
    O4 Cd1 N1 C1 1_655 . . . 125.9(2) ?
    N2 Cd1 N1 C1 . . . . 165.2(3) ?
    C25 Cd1 N1 C1 . . . . -16.1(3) ?
    C26 Cd1 N1 C1 1_655 . . . 97.6(3) ?
    N3 Cd1 N1 C5 . . . . 71.2(2) ?
    O3 Cd1 N1 C5 1_655 . . . -91.0(2) ?
    O1 Cd1 N1 C5 . . . . 166.7(2) ?
    O2 Cd1 N1 C5 . . . . -179.5(2) ?
    O4 Cd1 N1 C5 1_655 . . . -42.9(3) ?
    N2 Cd1 N1 C5 . . . . -3.6(2) ?
    C25 Cd1 N1 C5 . . . . 175.2(2) ?
    C26 Cd1 N1 C5 1_655 . . . -71.1(3) ?
    N3 Cd1 N2 C10 . . . . 67.9(3) ?
    O3 Cd1 N2 C10 1_655 . . . -86.4(3) ?
    O1 Cd1 N2 C10 . . . . 11.0(4) ?
    N1 Cd1 N2 C10 . . . . 174.2(3) ?
    O2 Cd1 N2 C10 . . . . -177.8(2) ?
    O4 Cd1 N2 C10 1_655 . . . -32.8(3) ?
    C25 Cd1 N2 C10 . . . . 155.6(14) ?
    C26 Cd1 N2 C10 1_655 . . . -59.8(3) ?
    N3 Cd1 N2 C6 . . . . -90.6(2) ?
    O3 Cd1 N2 C6 1_655 . . . 115.1(2) ?
    O1 Cd1 N2 C6 . . . . -147.5(2) ?
    N1 Cd1 N2 C6 . . . . 15.7(2) ?
    O2 Cd1 N2 C6 . . . . 23.7(3) ?
    O4 Cd1 N2 C6 1_655 . . . 168.7(2) ?
    C25 Cd1 N2 C6 . . . . -2.9(16) ?
    C26 Cd1 N2 C6 1_655 . . . 141.7(2) ?
    O3 Cd1 N3 C17 1_655 . . . 0.5(4) ?
    O1 Cd1 N3 C17 . . . . 86.9(3) ?
    N1 Cd1 N3 C17 . . . . -137.7(3) ?
    O2 Cd1 N3 C17 . . . . 137.0(3) ?
    O4 Cd1 N3 C17 1_655 . . . 2.3(3) ?
    N2 Cd1 N3 C17 . . . . -72.7(3) ?
    C25 Cd1 N3 C17 . . . . 111.0(3) ?
    C26 Cd1 N3 C17 1_655 . . . 1.6(3) ?
    O3 Cd1 N3 C11 1_655 . . . 175.6(2) ?
    O1 Cd1 N3 C11 . . . . -97.9(2) ?
    N1 Cd1 N3 C11 . . . . 37.5(2) ?
    O2 Cd1 N3 C11 . . . . -47.8(2) ?
    O4 Cd1 N3 C11 1_655 . . . 177.4(2) ?
    N2 Cd1 N3 C11 . . . . 102.4(2) ?
    C25 Cd1 N3 C11 . . . . -73.8(2) ?
    C26 Cd1 N3 C11 1_655 . . . 176.8(2) ?
    C5 N1 C1 C2 . . . . 1.7(5) ?
    Cd1 N1 C1 C2 . . . . -167.2(3) ?
    N1 C1 C2 C3 . . . . -0.4(5) ?
    C1 C2 C3 C4 . . . . -1.3(5) ?
    C2 C3 C4 C5 . . . . 1.8(5) ?
    C1 N1 C5 C4 . . . . -1.2(5) ?
    Cd1 N1 C5 C4 . . . . 168.0(2) ?
    C1 N1 C5 C6 . . . . -177.1(3) ?
    Cd1 N1 C5 C6 . . . . -8.0(4) ?
    C3 C4 C5 N1 . . . . -0.5(5) ?
    C3 C4 C5 C6 . . . . 175.2(3) ?
    C10 N2 C6 C7 . . . . -3.6(5) ?
    Cd1 N2 C6 C7 . . . . 156.1(3) ?
    C10 N2 C6 C5 . . . . 174.5(3) ?
    Cd1 N2 C6 C5 . . . . -25.7(4) ?
    N1 C5 C6 N2 . . . . 23.0(4) ?
    C4 C5 C6 N2 . . . . -153.0(3) ?
    N1 C5 C6 C7 . . . . -158.8(3) ?
    C4 C5 C6 C7 . . . . 25.2(5) ?
    N2 C6 C7 C8 . . . . 2.2(6) ?
    C5 C6 C7 C8 . . . . -175.8(3) ?
    C6 C7 C8 C9 . . . . 1.1(6) ?
    C7 C8 C9 C10 . . . . -2.8(6) ?
    C6 N2 C10 C9 . . . . 1.7(5) ?
    Cd1 N2 C10 C9 . . . . -156.1(3) ?
    C8 C9 C10 N2 . . . . 1.5(6) ?
    C17 N3 C11 C12 . . . . 178.7(3) ?
    Cd1 N3 C11 C12 . . . . 2.8(4) ?
    C17 N3 C11 C16 . . . . -1.3(4) ?
    Cd1 N3 C11 C16 . . . . -177.1(2) ?
    N3 C11 C12 C13 . . . . 179.8(3) ?
    C16 C11 C12 C13 . . . . -0.3(5) ?
    C11 C12 C13 C14 . . . . -1.7(5) ?
    C12 C13 C14 C15 . . . . 2.1(5) ?
    C12 C13 C14 C26 . . . . -177.5(3) ?
    C13 C14 C15 C16 . . . . -0.4(5) ?
    C26 C14 C15 C16 . . . . 179.3(3) ?
    C14 C15 C16 C11 . . . . -1.7(5) ?
    C14 C15 C16 S1 . . . . 177.6(2) ?
    N3 C11 C16 C15 . . . . -178.1(3) ?
    C12 C11 C16 C15 . . . . 2.0(5) ?
    N3 C11 C16 S1 . . . . 2.6(3) ?
    C12 C11 C16 S1 . . . . -177.4(2) ?
    C17 S1 C16 C15 . . . . 178.3(3) ?
    C17 S1 C16 C11 . . . . -2.4(2) ?
    C11 N3 C17 N4 . . . . 178.8(3) ?
    Cd1 N3 C17 N4 . . . . -5.6(5) ?
    C11 N3 C17 S1 . . . . -0.7(3) ?
    Cd1 N3 C17 S1 . . . . 174.85(14) ?
    C16 S1 C17 N3 . . . . 1.8(3) ?
    C16 S1 C17 N4 . . . . -177.7(3) ?
    C24 N5 C18 C19 . . . . 177.1(3) ?
    C24 N5 C18 C23 . . . . -1.9(4) ?
    N5 C18 C19 C20 . . . . -178.1(3) ?
    C23 C18 C19 C20 . . . . 0.9(5) ?
    C18 C19 C20 C21 . . . . -0.3(5) ?
    C19 C20 C21 C22 . . . . -0.6(5) ?
    C19 C20 C21 C25 . . . . 179.3(3) ?
    C20 C21 C22 C23 . . . . 0.8(5) ?
    C25 C21 C22 C23 . . . . -179.0(3) ?
    C21 C22 C23 C18 . . . . -0.2(5) ?
    C21 C22 C23 S2 . . . . 176.9(3) ?
    N5 C18 C23 C22 . . . . 178.5(3) ?
    C19 C18 C23 C22 . . . . -0.6(5) ?
    N5 C18 C23 S2 . . . . 0.8(4) ?
    C19 C18 C23 S2 . . . . -178.3(3) ?
    C24 S2 C23 C22 . . . . -177.1(3) ?
    C24 S2 C23 C18 . . . . 0.3(3) ?
    C18 N5 C24 N6 . . . . -178.6(3) ?
    C18 N5 C24 S2 . . . . 2.2(4) ?
    C23 S2 C24 N5 . . . . -1.5(3) ?
    C23 S2 C24 N6 . . . . 179.2(3) ?
    Cd1 O2 C25 O1 . . . . 1.4(3) ?
    Cd1 O2 C25 C21 . . . . -179.1(3) ?
    Cd1 O1 C25 O2 . . . . -1.5(3) ?
    Cd1 O1 C25 C21 . . . . 179.1(3) ?
    C20 C21 C25 O2 . . . . 11.1(5) ?
    C22 C21 C25 O2 . . . . -169.0(3) ?
    C20 C21 C25 O1 . . . . -169.4(3) ?
    C22 C21 C25 O1 . . . . 10.4(5) ?
    C20 C21 C25 Cd1 . . . . -144(8) ?
    C22 C21 C25 Cd1 . . . . 36(8) ?
    N3 Cd1 C25 O2 . . . . 116.9(2) ?
    O3 Cd1 C25 O2 1_655 . . . -88.2(2) ?
    O1 Cd1 C25 O2 . . . . 178.6(3) ?
    N1 Cd1 C25 O2 . . . . 11.6(2) ?
    O4 Cd1 C25 O2 1_655 . . . -141.69(19) ?
    N2 Cd1 C25 O2 . . . . 29.8(16) ?
    C26 Cd1 C25 O2 1_655 . . . -114.5(2) ?
    N3 Cd1 C25 O1 . . . . -61.8(2) ?
    O3 Cd1 C25 O1 1_655 . . . 93.2(2) ?
    N1 Cd1 C25 O1 . . . . -167.02(19) ?
    O2 Cd1 C25 O1 . . . . -178.6(3) ?
    O4 Cd1 C25 O1 1_655 . . . 39.7(2) ?
    N2 Cd1 C25 O1 . . . . -148.9(14) ?
    C26 Cd1 C25 O1 1_655 . . . 66.9(2) ?
    N3 Cd1 C25 C21 . . . . -88(8) ?
    O3 Cd1 C25 C21 1_655 . . . 67(8) ?
    O1 Cd1 C25 C21 . . . . -26(8) ?
    N1 Cd1 C25 C21 . . . . 167(8) ?
    O2 Cd1 C25 C21 . . . . 155(8) ?
    O4 Cd1 C25 C21 1_655 . . . 14(8) ?
    N2 Cd1 C25 C21 . . . . -175(7) ?
    C26 Cd1 C25 C21 1_655 . . . 41(8) ?
    Cd1 O4 C26 O3 1_455 . . . -0.3(3) ?
    Cd1 O4 C26 C14 1_455 . . . -179.3(2) ?
    Cd1 O3 C26 O4 1_455 . . . 0.3(3) ?
    Cd1 O3 C26 C14 1_455 . . . 179.3(2) ?
    C13 C14 C26 O4 . . . . 178.0(3) ?
    C15 C14 C26 O4 . . . . -1.6(4) ?
    C13 C14 C26 O3 . . . . -1.0(4) ?
    C15 C14 C26 O3 . . . . 179.4(3) ?
    C13 C14 C26 Cd1 . . . 1_455 25(9) ?
    C15 C14 C26 Cd1 . . . 1_455 -155(9) ?
loop_
    _geom_hbond_atom_site_label_D
    _geom_hbond_atom_site_label_H
    _geom_hbond_atom_site_label_A
    _geom_hbond_site_symmetry_A
    _geom_hbond_distance_DH
    _geom_hbond_distance_HA
    _geom_hbond_distance_DA
    _geom_hbond_angle_DHA
    N6 H6A O3 2_574 0.88 2.10 2.917(4) 155
    N6 H6B O3 1_654 0.88 2.12 2.996(4) 173
    N4 H4A O4 1_655 0.88 2.25 3.101(4) 162
    N4 H4B N5 1_546 0.88 2.21 3.066(4) 163
data_global
_journal_date_recd_electronic     2012-03-29
_journal_date_accepted     2012-04-16
_journal_name_full     'Acta Crystallographica, Section E'
_journal_year     2012
_journal_volume     68
_journal_issue      5
_journal_page_first     m641
_journal_page_last     m642
_journal_paper_category     QM
_journal_paper_doi     10.1107/S160053681201642X
_journal_coeditor_code     HB6715
_publ_contact_author_name     'Dr. Xin Fang'
_publ_contact_author_address
;
Department of Chemistry
University of Fuzhou
Fuzhou350108
People's Republic of China
;
_publ_contact_author_email     'fangxin@fzu.edu.cn'
_publ_section_title
;\
<i>catena</i>-Poly[[(2-amino-1,3-benzothiazole-6-carboxylato-\k^2^<i>O</i>,\
<i>O</i>')(2,2'-bipyridyl-\k^2^<i>N</i>,<i>N</i>')cadmium]-\m-2-amino-1,3-\
benzothiazole-6-carboxylato-\k^3^<i>N</i>^1^:<i>O</i>,<i>O</i>']
;
loop_
    _publ_author_name
    _publ_author_footnote
    _publ_author_address
    'Gao, Dan' .
;
Department of Chemistry
University of Fuzhou
Fuzhou350108
People's Republic of China
;
    'Fang, Xin' .
;
Department of Chemistry
University of Fuzhou
Fuzhou350108
People's Republic of China
;
    'Zhang, Ke-Ke' .
;
Department of Chemistry
University of Fuzhou
Fuzhou350108
People's Republic of China
;
    'Cai, Li-Mao' .
;
Department of Chemistry
University of Fuzhou
Fuzhou350108
People's Republic of China
;
    'Wang, Jun-Dong' .
;
Department of Chemistry
University of Fuzhou
Fuzhou350108
People's Republic of China
;
