# Supplementary material for: catena-Poly[[(2-amino-1,3-benzothia­zole-6-carboxyl­ato-κ2 O,O′)(2,2′-bipyridyl-κ2 N,N′)cadmium]-μ-2-amino-1,3-benzothia­zole-6-carboxyl­ato-κ3 N 1:O,O′]
Source: Acta Crystallogr Sect E Struct Rep Online. 2012 Apr 21;68(Pt 5):m641–2. doi: 10.1107/S160053681201642X (PMC3344366; doi:10.1107/S160053681201642X)
Supplement: Supplementary file 2 [file e-68-0m641-Isup2.hkl]

# 
# h,k,l, Fc-squared, Fo-squared, sigma(Fo-squared) and status flag 
# 
data_I
_shelx_title ' P-1' 
_shelx_refln_list_code          4 
_shelx_F_calc_maximum      230.59 
_exptl_crystal_F_000       628.00 
_reflns_d_resolution_high  0.7683 
 
loop_ 
 _symmetry_equiv_pos_as_xyz 
 'x, y, z' 
 '-x, -y, -z' 
 
_cell_length_a     9.9770 
_cell_length_b    11.7150 
_cell_length_c    11.7340 
_cell_angle_alpha  65.280 
_cell_angle_beta   77.520 
_cell_angle_gamma  77.150 
 
_shelx_F_squared_multiplier     1.000 
 
loop_ 
 _refln_index_h 
 _refln_index_k 
 _refln_index_l 
 _refln_F_squared_calc 
 _refln_F_squared_meas 
 _refln_F_squared_sigma 
 _refln_observed_status 
   2   0   0     6354.67     6526.86     64.30 o 
   3   0   0    15183.42    15337.99    148.67 o 
   4   0   0       43.42       32.13      4.06 o 
   5   0   0     4884.71     5076.37     70.98 o 
   6   0   0     1226.70     1226.21     48.31 o 
   7   0   0     1143.04     1059.00     68.55 o 
   8   0   0     4996.28     5118.80    213.20 o 
   9   0   0      718.12      692.55     47.47 o 
  10   0   0      797.83      776.24     40.17 o 
  11   0   0      768.67      786.07     78.89 o 
  12   0   0      158.09      114.70     22.94 o 
 -11   1   0      811.96      818.28     81.05 o 
 -10   1   0     1097.52     1112.80     51.46 o 
  -9   1   0     2141.96     2237.96     74.14 o 
  -8   1   0      113.24      103.25     13.57 o 
  -7   1   0       57.59       72.96      6.70 o 
  -6   1   0     1065.75     1068.53     33.23 o 
  -5   1   0     3732.49     3943.65     61.43 o 
  -4   1   0     4946.22     5165.36     65.43 o 
  -3   1   0     3413.78     3529.34     37.49 o 
  -2   1   0     9622.04     9716.67    132.16 o 
   2   1   0     1101.11     1178.65     22.87 o 
   3   1   0      207.95      264.94      8.96 o 
   4   1   0      460.48      406.23     13.21 o 
   5   1   0      550.07      736.83     23.89 o 
   6   1   0     7169.93     7131.84    121.74 o 
   7   1   0      625.74      549.65     71.86 o 
   8   1   0     3892.17     3831.88    161.73 o 
   9   1   0      383.45      404.69     46.19 o 
  10   1   0      262.61      234.08     35.98 o 
  11   1   0      527.75      418.40     47.68 o 
  12   1   0       73.59       64.95     16.73 o 
 -10   2   0      547.98      476.16     48.49 o 
  -9   2   0        0.34       25.19     11.69 o 
  -8   2   0     1838.20     1786.19     58.68 o 
  -7   2   0        0.31       11.46      3.71 o 
  -6   2   0     1678.68     1622.47     50.63 o 
  -5   2   0      632.42      638.51     22.58 o 
  -4   2   0      786.01      661.81     22.28 o 
  -3   2   0    10352.36    10423.21    126.31 o 
  -2   2   0      715.87      672.43     13.53 o 
  -1   2   0       89.93       91.32      3.12 o 
   0   2   0       84.18       96.94     13.33 o 
   1   2   0     4936.23     4938.54     61.77 o 
   2   2   0     1643.56     1802.03     34.62 o 
   3   2   0      753.19      744.16     16.90 o 
   4   2   0     1236.84     1090.75     30.98 o 
   5   2   0     7411.45     7452.57    232.26 o 
   6   2   0      661.25      675.49     29.56 o 
   7   2   0     1799.51     1748.67     74.28 o 
   8   2   0      484.69      521.73     52.61 o 
   9   2   0      178.13      217.64     27.30 o 
  10   2   0      839.16      717.15     74.42 o 
  11   2   0      145.19       91.22     22.40 o 
  12   2   0       92.78       96.17     26.81 o 
  -9   3   0     1454.72     1499.76     91.08 o 
  -8   3   0      975.41      956.18     44.98 o 
  -7   3   0     1427.50     1366.59     83.81 o 
  -6   3   0      707.70      610.36     25.95 o 
  -5   3   0     4810.08     4743.49     70.41 o 
  -4   3   0     3841.18     3882.47     62.40 o 
  -3   3   0     3113.28     3293.61     48.13 o 
  -2   3   0     9299.46     9728.91    163.92 o 
  -1   3   0     4154.22     3860.45     46.91 o 
   0   3   0     4680.18     4474.24     80.10 o 
   1   3   0     3468.36     3143.18     45.41 o 
   2   3   0     2365.56     2377.97     28.87 o 
   3   3   0    13097.01    13468.60    263.95 o 
   4   3   0     1183.64     1099.92     44.60 o 
   5   3   0     1514.12     1505.45     86.24 o 
   6   3   0     1276.26     1209.29     58.51 o 
   7   3   0      178.39      207.70     20.57 o 
   8   3   0     1742.47     1728.14     79.54 o 
   9   3   0      468.42      486.04     37.14 o 
  10   3   0      358.17      310.91     30.94 o 
  11   3   0      543.10      455.11     47.50 o 
  12   3   0        0.79       45.07     22.94 o 
  -9   4   0      728.49      746.85     69.54 o 
  -8   4   0        6.90       31.91      6.79 o 
  -7   4   0      430.84      444.61     70.44 o 
  -6   4   0     5026.37     4689.23     93.41 o 
  -5   4   0      127.53      105.04     14.26 o 
  -4   4   0      624.34      544.97     18.17 o 
  -3   4   0     4180.89     3928.99     79.16 o 
  -2   4   0     2696.35     3014.15     94.14 o 
  -1   4   0     1271.11     1136.64     31.13 o 
   0   4   0       20.39       26.59      2.89 o 
   1   4   0      200.50      179.34     14.61 o 
   2   4   0     1468.95     1485.64     43.12 o 
   3   4   0     7296.84     7491.17    192.69 o 
   4   4   0      952.03      843.34     52.68 o 
   5   4   0      607.87      643.05     43.81 o 
   6   4   0      406.76      435.52     72.78 o 
   7   4   0     1056.55     1092.01     76.55 o 
   8   4   0      234.86      259.22     23.49 o 
   9   4   0      307.74      260.06     19.67 o 
  10   4   0      349.06      339.04     28.82 o 
  11   4   0     1485.46     1527.07     78.18 o 
  12   4   0     1061.80      975.08     88.34 o 
  -8   5   0     1339.02     1404.63     52.72 o 
  -7   5   0      248.92      187.93     19.43 o 
  -6   5   0      359.71      343.21     26.75 o 
  -5   5   0     1823.14     1836.08    108.85 o 
  -4   5   0     1869.06     1815.21    109.84 o 
  -3   5   0     4435.79     4490.53    137.55 o 
  -2   5   0     1838.03     1661.67     52.39 o 
  -1   5   0      623.37      738.01     23.34 o 
   0   5   0     1413.42     1226.10     37.45 o 
   1   5   0       34.28       50.67      4.80 o 
   2   5   0     8910.59     8966.16    139.71 o 
   3   5   0     4308.90     4042.03     90.20 o 
   4   5   0     1035.05     1007.66     43.72 o 
   5   5   0     3304.61     3202.46     97.20 o 
   6   5   0     1083.96     1070.26     90.36 o 
   7   5   0      123.10      126.32     32.16 o 
   8   5   0     2687.84     2751.31    134.27 o 
   9   5   0       52.12       58.61     12.73 o 
  10   5   0      368.37      344.56     29.07 o 
  11   5   0       39.42       24.87     35.85 o 
  12   5   0      263.60      296.33     53.89 o 
  -8   6   0      227.81      161.03     29.33 o 
  -7   6   0     1130.04     1165.43     47.32 o 
  -6   6   0     2846.14     2964.72     75.39 o 
  -5   6   0      305.97      290.57     43.27 o 
  -4   6   0     2520.72     2274.55    134.04 o 
  -3   6   0      105.96       70.35     12.68 o 
  -2   6   0     1168.40     1209.99     51.73 o 
  -1   6   0     5896.16     6047.71    105.68 o 
   0   6   0     1002.09      940.82     33.65 o 
   1   6   0     4688.97     4729.80     86.06 o 
   2   6   0     6919.43     7123.16    281.12 o 
   3   6   0     2499.76     2546.58    110.42 o 
   4   6   0    11663.16    12644.51    277.17 o 
   5   6   0      312.01      297.50     38.32 o 
   6   6   0      109.81      168.18     17.75 o 
   7   6   0      557.60      604.72     39.06 o 
   8   6   0     3020.58     3087.15    191.07 o 
   9   6   0      479.63      360.30     57.53 o 
  10   6   0       24.04       61.44     18.62 o 
  11   6   0      665.72      694.93     30.66 o 
  12   6   0     1638.98     1754.85     95.09 o 
  -8   7   0     1149.40     1186.12     62.79 o 
  -7   7   0      784.05      859.12     80.69 o 
  -6   7   0     1729.63     1733.80     63.60 o 
  -5   7   0       61.00       84.29     17.90 o 
  -4   7   0      225.50      217.07     34.36 o 
  -3   7   0     1114.06     1222.38     99.95 o 
  -2   7   0      111.55      121.15     14.80 o 
  -1   7   0     2314.89     2280.51     65.78 o 
   0   7   0     3809.70     3803.81    213.87 o 
   1   7   0       15.73       19.88     13.51 o 
   2   7   0     2975.08     2949.75    106.17 o 
   3   7   0     1139.84     1077.13     50.42 o 
   4   7   0        7.32        9.44      8.46 o 
   5   7   0     1210.27     1241.63     74.42 o 
   6   7   0       50.10       89.39     12.66 o 
   7   7   0     2320.25     2339.77     69.49 o 
   8   7   0       75.58       61.82     30.86 o 
   9   7   0      512.49      441.18     55.59 o 
  10   7   0     2304.18     2608.41    151.58 o 
  11   7   0        1.31       14.30     12.23 o 
  -7   8   0      979.22      974.54     55.51 o 
  -6   8   0       61.41       56.05     17.18 o 
  -5   8   0      311.44      295.52     37.15 o 
  -4   8   0      765.29      724.99     40.84 o 
  -3   8   0      629.63      632.24     52.45 o 
  -2   8   0     2643.32     2612.65    173.31 o 
  -1   8   0     1434.92     1399.72     63.63 o 
   0   8   0     1028.56      863.54     55.38 o 
   1   8   0     3742.59     3485.71    173.44 o 
   2   8   0      274.26      273.82     23.76 o 
   3   8   0       19.35       47.25     13.18 o 
   4   8   0     1914.32     1984.22     89.25 o 
   5   8   0     1025.40     1104.77     43.32 o 
   6   8   0     1646.72     1705.73     72.96 o 
   7   8   0       47.97       50.29     19.25 o 
   8   8   0     1215.68     1311.10    101.07 o 
   9   8   0      961.42      955.24     88.61 o 
  10   8   0      186.33      187.09     36.70 o 
  11   8   0      504.21      484.62     30.31 o 
  -7   9   0        0.06       52.27     16.55 o 
  -6   9   0     1024.33     1105.34     61.08 o 
  -5   9   0       77.04       89.69     23.48 o 
  -4   9   0     1702.30     1776.35     69.27 o 
  -3   9   0     1824.79     1788.31    326.73 o 
  -2   9   0        0.02       21.40     24.33 o 
  -1   9   0     3704.32     3801.37    109.55 o 
   0   9   0      447.78      437.58     21.44 o 
   1   9   0     1058.70     1036.63     38.76 o 
   2   9   0     3527.52     3645.98    108.78 o 
   3   9   0      328.38      291.62     24.02 o 
   4   9   0     1597.78     1638.75     54.41 o 
   5   9   0      188.95      224.44     17.61 o 
   6   9   0      715.69      716.19     31.10 o 
   7   9   0     2244.44     2378.77     66.93 o 
   8   9   0       77.83       35.98     17.27 o 
   9   9   0      458.58      480.47     40.28 o 
  10   9   0      604.16      600.12     59.76 o 
  -6  10   0       52.28       32.48     13.04 o 
  -5  10   0      363.18      391.51     45.70 o 
  -4  10   0      178.32      204.12     30.68 o 
  -3  10   0     2776.67     2830.77     98.96 o 
  -2  10   0     3148.35     3074.11    103.72 o 
  -1  10   0       84.28      127.11     31.22 o 
   0  10   0      785.23      702.22     50.29 o 
   1  10   0      931.69      837.93     36.55 o 
   2  10   0      610.84      622.66     37.77 o 
   3  10   0     1716.70     1589.77    104.89 o 
   4  10   0      156.56      156.67     25.51 o 
   5  10   0     1832.63     2000.74     82.81 o 
   6  10   0      789.51      683.15     50.05 o 
   7  10   0      355.61      374.06     31.08 o 
   8  10   0      418.78      446.64     37.80 o 
   9  10   0      501.98      525.99     54.32 o 
  10  10   0      952.80      910.24     43.72 o 
  -6  11   0      211.69      153.92     31.31 o 
  -5  11   0       37.94       39.31     13.58 o 
  -4  11   0     2107.11     2158.50     75.93 o 
  -3  11   0      141.22      135.75     28.79 o 
  -2  11   0       29.32       76.47     22.76 o 
  -1  11   0     1887.14     2088.06     94.64 o 
   0  11   0      290.89      323.05     41.92 o 
   1  11   0      142.49      184.73     17.90 o 
   2  11   0      375.20      341.36     27.27 o 
   3  11   0       48.48       79.79     14.90 o 
   4  11   0      813.62      772.36     54.52 o 
   5  11   0      524.46      492.87     67.29 o 
   6  11   0      271.82      275.85     32.78 o 
   7  11   0      425.42      427.24     44.50 o 
   8  11   0       50.16       57.48     23.84 o 
   9  11   0      495.95      394.36     49.06 o 
  -4  12   0       55.76       70.08     23.93 o 
  -3  12   0      329.39      328.17     43.18 o 
  -2  12   0     1196.89     1123.42     54.79 o 
  -1  12   0      117.09      215.99     37.87 o 
   0  12   0       48.60       85.46     20.69 o 
   1  12   0       72.62       61.44     24.02 o 
   2  12   0      747.89      712.78     51.48 o 
   3  12   0      456.43      508.14     53.17 o 
   4  12   0      771.29      714.63     53.54 o 
   5  12   0      549.17      523.15     50.28 o 
   6  12   0      173.28      193.27     21.56 o 
   7  12   0      519.02      529.96     56.67 o 
  -2  13   0      225.24      215.45     40.03 o 
  -1  13   0       63.68       59.10     20.96 o 
   0  13   0        3.70       25.64     14.66 o 
   1  13   0     1331.86     1520.41    126.39 o 
   2  13   0       56.27       91.22     25.55 o 
   3  13   0      938.20     1066.21     94.01 o 
   4  13   0      563.52      515.92     59.19 o 
   5  13   0        0.44       44.21     39.36 o 
   6  13   0     1177.39     1133.33    117.67 o 
  -4 -13   1        5.85       43.87     16.15 o 
  -3 -13   1      158.80      115.24     31.49 o 
  -2 -13   1      518.63      676.23     52.72 o 
  -1 -13   1      107.64      106.87     23.66 o 
   0 -13   1      276.39      215.90     40.93 o 
   1 -13   1       10.57       20.24     14.66 o 
  -7 -12   1     1674.78     1620.72     85.64 o 
  -6 -12   1      137.56      121.15     20.79 o 
  -5 -12   1      416.10      383.01     40.90 o 
  -4 -12   1      413.85      402.31     89.65 o 
  -3 -12   1        0.43       43.44     12.19 o 
  -2 -12   1      647.62      617.51    152.17 o 
  -1 -12   1        2.08       38.95     18.17 o 
   0 -12   1      390.28      469.41     65.67 o 
   1 -12   1     1212.87     1328.62     60.63 o 
   2 -12   1       15.95       43.90     19.34 o 
   3 -12   1      622.28      553.79     42.46 o 
  -8 -11   1      642.62      606.31     69.04 o 
  -7 -11   1      369.83      359.27     36.38 o 
  -6 -11   1      573.57      533.94     51.63 o 
  -5 -11   1      342.02      331.11     32.77 o 
  -4 -11   1       48.41       59.84     12.60 o 
  -3 -11   1      418.64      446.04     31.71 o 
  -2 -11   1      371.23      344.53     25.64 o 
  -1 -11   1      764.45      676.12     47.36 o 
   0 -11   1      400.07      288.23     33.91 o 
   1 -11   1     1588.13     1576.28     77.01 o 
   2 -11   1     1000.40     1213.74     70.08 o 
   3 -11   1      416.33      457.27     51.28 o 
   4 -11   1      231.07      256.84     34.72 o 
   5 -11   1      163.80      137.28     27.98 o 
  -9 -10   1      237.36      181.63     32.07 o 
  -8 -10   1      713.31      685.01     40.56 o 
  -7 -10   1      428.47      441.68     38.45 o 
  -6 -10   1      614.04      664.46     55.01 o 
  -5 -10   1       63.55       65.00     14.93 o 
  -4 -10   1       33.94       43.97     12.04 o 
  -3 -10   1       44.74       55.34     14.24 o 
  -2 -10   1     3281.30     3561.96     81.62 o 
  -1 -10   1        5.84       30.67     12.84 o 
   0 -10   1      577.61      651.40     29.09 o 
   1 -10   1       66.36       94.91     23.84 o 
   2 -10   1       45.61       70.44     17.81 o 
   3 -10   1      880.67      883.14     84.56 o 
   4 -10   1      194.64      203.85     30.95 o 
   5 -10   1        7.40       36.16     16.19 o 
   6 -10   1      140.71      159.14     23.57 o 
 -10  -9   1      291.89      254.16     34.76 o 
  -9  -9   1      580.20      679.21     82.22 o 
  -8  -9   1      984.31      985.14     55.66 o 
  -7  -9   1      314.66      314.84    101.56 o 
  -6  -9   1      937.99      870.38     39.91 o 
  -5  -9   1      132.09      112.33     25.32 o 
  -4  -9   1      313.88      295.79     36.25 o 
  -3  -9   1     1018.24     1092.16     40.57 o 
  -2  -9   1     4210.21     4185.67    120.28 o 
  -1  -9   1     1773.61     1810.14     74.08 o 
   0  -9   1       99.36      137.47     14.48 o 
   1  -9   1      623.39      580.24     31.04 o 
   2  -9   1      375.31      367.58     36.16 o 
   3  -9   1      359.26      379.90     45.88 o 
   4  -9   1      941.13      862.72     50.92 o 
   5  -9   1       14.51       33.65     13.49 o 
   6  -9   1     2688.56     2809.18    129.09 o 
 -10  -8   1      576.94      575.51     57.89 o 
  -9  -8   1      240.31      287.15     34.99 o 
  -8  -8   1     1143.59     1242.90     48.28 o 
  -7  -8   1       80.84      132.65     19.85 o 
  -6  -8   1      636.93      697.31     43.35 o 
  -5  -8   1     1554.19     1612.02    103.50 o 
  -4  -8   1      303.87      273.60     20.73 o 
  -3  -8   1     3303.20     3108.83    134.26 o 
  -2  -8   1       21.69       41.85     18.62 o 
  -1  -8   1       14.56       45.42     23.57 o 
   0  -8   1     4077.19     4052.05    149.38 o 
   1  -8   1       55.70       48.53      6.76 o 
   2  -8   1     1500.68     1389.18    110.09 o 
   3  -8   1     2173.41     2032.29     63.96 o 
   4  -8   1     1250.10     1344.09     74.04 o 
   5  -8   1     2516.66     2566.74     86.54 o 
   6  -8   1        9.46       42.55     16.37 o 
   7  -8   1      617.88      564.86     57.12 o 
 -11  -7   1      852.73      850.12     40.58 o 
 -10  -7   1      322.27      282.67     33.10 o 
  -9  -7   1     1105.19     1073.70     43.59 o 
  -8  -7   1       26.34       67.87     36.25 o 
  -7  -7   1      429.91      400.60     29.48 o 
  -6  -7   1      196.46      192.08     17.75 o 
  -5  -7   1     1899.46     1989.12     89.71 o 
  -4  -7   1     1371.91     1444.35     84.09 o 
  -3  -7   1       18.71       50.87     13.49 o 
  -2  -7   1     2095.31     2042.64     86.87 o 
  -1  -7   1     2511.34     2425.23     88.90 o 
   0  -7   1      252.10      250.72     17.37 o 
   1  -7   1     1530.81     1491.33     65.74 o 
   2  -7   1       13.63       25.94     16.00 o 
   3  -7   1     3630.65     3332.04    111.78 o 
   4  -7   1       11.76       34.27     12.23 o 
   5  -7   1      131.64      138.36     16.82 o 
   6  -7   1     2798.31     2819.17     90.41 o 
   7  -7   1      832.87      820.43     76.56 o 
 -11  -6   1     1417.12     1377.34     88.52 o 
 -10  -6   1       65.06       77.56     36.97 o 
  -9  -6   1       18.26       39.14     13.72 o 
  -8  -6   1     3531.11     3685.13    135.70 o 
  -7  -6   1      155.28      136.15     16.29 o 
  -6  -6   1     1972.48     2034.89     91.81 o 
  -5  -6   1      667.84      608.28     38.38 o 
  -4  -6   1     1380.61     1325.34     86.00 o 
  -3  -6   1     9087.49     9582.82    257.92 o 
  -2  -6   1        2.04       91.22     20.51 o 
  -1  -6   1      890.37      828.89     36.03 o 
   0  -6   1      642.37      624.98     39.30 o 
   1  -6   1     2956.61     3000.62     75.40 o 
   2  -6   1     2939.08     3044.15    105.02 o 
   3  -6   1      230.18      228.21     17.72 o 
   4  -6   1     1107.76     1104.62     90.05 o 
   5  -6   1     3976.68     3946.27    160.76 o 
   6  -6   1      300.86      288.14     26.00 o 
   7  -6   1      618.00      593.92     64.50 o 
   8  -6   1      724.26      632.51     55.78 o 
 -12  -5   1     1486.11     1322.76    189.14 o 
 -11  -5   1      130.28      144.87     21.11 o 
 -10  -5   1      423.71      425.94     38.77 o 
  -9  -5   1      175.06      229.09     21.78 o 
  -8  -5   1     3369.26     3593.10    139.93 o 
  -7  -5   1      941.96     1054.68     82.26 o 
  -6  -5   1      505.53      547.05     50.11 o 
  -5  -5   1     5544.12     6042.81    210.59 o 
  -4  -5   1     2113.39     1927.43     84.19 o 
  -3  -5   1        2.07       16.64      7.48 o 
  -2  -5   1     2388.54     2373.98     75.40 o 
  -1  -5   1      627.82      811.10     43.54 o 
   0  -5   1     7341.34     7033.74    109.70 o 
   1  -5   1     1838.13     2206.70     69.51 o 
   2  -5   1     1358.40     1298.94     43.86 o 
   3  -5   1     7030.92     6870.87    113.38 o 
   4  -5   1       30.51       25.82      2.48 o 
   5  -5   1     3430.37     3364.42     54.36 o 
   6  -5   1     1763.27     1610.06    106.42 o 
   7  -5   1       34.21       19.34      7.92 o 
   8  -5   1      243.08      252.07     27.80 o 
 -12  -4   1       86.43      142.41     33.91 o 
 -11  -4   1     1524.99     1449.99     44.28 o 
 -10  -4   1      227.29      225.85     24.20 o 
  -9  -4   1     1915.40     2091.47    100.35 o 
  -8  -4   1       40.63       48.58     20.96 o 
  -7  -4   1      102.87      120.59     22.00 o 
  -6  -4   1     6071.33     6000.42    299.12 o 
  -5  -4   1        2.65        8.27     10.75 o 
  -4  -4   1      797.17      736.33     37.18 o 
  -2  -4   1     2071.01     1996.28     57.70 o 
  -1  -4   1     3284.07     3264.28     48.53 o 
   0  -4   1     4873.51     4957.18     64.99 o 
   1  -4   1     4355.12     4322.41     56.08 o 
   2  -4   1    15910.16    16808.84    280.88 o 
   3  -4   1      168.57      128.54      5.88 o 
   4  -4   1     3432.57     3615.07     60.80 o 
   5  -4   1      422.41      386.80     15.43 o 
   6  -4   1     4532.19     4483.32     72.55 o 
   7  -4   1       82.72      101.94     16.06 o 
   8  -4   1      203.71      202.48     24.29 o 
 -12  -3   1      331.88      404.19     71.52 o 
 -11  -3   1      969.64     1011.23     62.12 o 
 -10  -3   1      293.70      285.46     22.25 o 
  -9  -3   1       67.84       90.66     14.44 o 
  -8  -3   1     4060.34     4133.95    121.89 o 
  -7  -3   1     1498.88     1629.73     86.81 o 
  -6  -3   1      168.67      212.30     19.81 o 
  -5  -3   1      808.58      916.69     50.14 o 
  -4  -3   1       61.41       58.51     10.48 o 
  -3  -3   1     7521.74     7574.49    111.17 o 
  -2  -3   1       74.28       60.51      6.43 o 
  -1  -3   1      139.09      161.71      6.57 o 
   0  -3   1    15752.40    15658.47    216.47 o 
   1  -3   1     4206.63     4199.32     44.60 o 
   2  -3   1     3282.49     3286.06     42.47 o 
   3  -3   1     7115.19     7052.69     97.36 o 
   4  -3   1     2085.44     2251.61     60.06 o 
   5  -3   1     4163.18     4201.30    136.04 o 
   6  -3   1      250.94      202.72     18.54 o 
   7  -3   1       33.40       38.41      4.62 o 
   8  -3   1     2039.66     2005.62    133.82 o 
   9  -3   1       23.29       17.30      6.24 o 
 -12  -2   1     1009.63     1048.57     93.65 o 
 -11  -2   1       28.02       50.89     29.10 o 
 -10  -2   1      399.45      424.71     40.47 o 
  -9  -2   1     2365.34     2670.14     89.43 o 
  -8  -2   1        5.82       13.14      8.91 o 
  -7  -2   1      520.36      601.18     67.38 o 
  -6  -2   1     1491.84     1494.52     67.11 o 
  -5  -2   1     1820.15     1764.34     58.35 o 
  -4  -2   1      919.63      802.57     57.87 o 
  -3  -2   1      449.70      469.80     15.66 o 
  -2  -2   1     1707.56     1545.17     31.03 o 
  -1  -2   1      947.99      904.06     30.20 o 
   0  -2   1     3424.75     3245.13     46.26 o 
   1  -2   1      635.20      621.60     14.67 o 
   2  -2   1      524.82      559.63     11.99 o 
   3  -2   1     3804.00     3791.44     48.06 o 
   4  -2   1     3600.11     3736.52     51.01 o 
   5  -2   1      851.96      848.38     27.00 o 
   6  -2   1     2227.04     2241.79     55.74 o 
   7  -2   1     1281.15     1172.05     52.62 o 
   8  -2   1     2749.79     2630.52    112.40 o 
   9  -2   1     1246.02     1253.20     46.64 o 
  10  -2   1        2.21       19.25     11.16 o 
 -12  -1   1        5.96       51.91     21.14 o 
 -11  -1   1     1763.92     1782.51     65.38 o 
 -10  -1   1      413.78      357.45     30.25 o 
  -9  -1   1        6.58       11.81      9.63 o 
  -8  -1   1     2510.41     2616.63     80.18 o 
  -7  -1   1     1340.86     1476.52     92.85 o 
  -6  -1   1     3183.44     3168.41     73.15 o 
  -5  -1   1       53.27       63.23      9.95 o 
  -4  -1   1       13.99       22.27      4.14 o 
  -3  -1   1     1422.55     1409.98     29.11 o 
  -2  -1   1      513.50      571.16     24.27 o 
  -1  -1   1     3595.15     3588.80     37.71 o 
   1  -1   1       53.99       35.90      2.37 o 
   2  -1   1     3118.71     3064.10     58.37 o 
   3  -1   1        5.85       21.87      8.59 o 
   4  -1   1     2944.57     2980.43     38.99 o 
   5  -1   1     1581.38     1481.11     40.53 o 
   6  -1   1      124.13      102.22      6.81 o 
   7  -1   1     3659.56     3545.46    129.76 o 
   8  -1   1      187.46      169.89     17.38 o 
   9  -1   1      620.27      535.14     39.22 o 
  10  -1   1     2249.65     2157.69     93.11 o 
  11  -1   1       38.76        7.47     10.71 o 
 -12   0   1      730.85      727.15     48.22 o 
 -11   0   1      326.91      267.54     42.64 o 
 -10   0   1     1414.10     1418.66     47.64 o 
  -9   0   1     1762.25     1726.46     89.81 o 
  -8   0   1       40.65       58.20     13.76 o 
  -7   0   1     1030.77     1059.67     85.91 o 
  -6   0   1       25.40       32.57      8.71 o 
  -5   0   1     2996.91     2937.20     74.38 o 
  -4   0   1     8750.24     9247.20    115.90 o 
  -3   0   1     3951.27     3838.28     41.97 o 
  -2   0   1      361.39      249.10     16.37 o 
   2   0   1      172.61      159.73      4.14 o 
   3   0   1     2496.44     2684.34     29.04 o 
   4   0   1       93.70      126.22      8.60 o 
   5   0   1     1763.35     1595.58     48.38 o 
   6   0   1     1023.58      986.66     35.55 o 
   7   0   1      115.92      106.25      8.50 o 
   8   0   1     3725.77     3743.91    127.12 o 
   9   0   1      415.17      429.66     28.27 o 
  10   0   1       87.72      103.54     27.80 o 
  11   0   1      252.13      189.73     30.14 o 
 -11   1   1      992.02      835.01     43.72 o 
 -10   1   1      385.48      375.32     43.90 o 
  -9   1   1     1436.06     1380.24     53.26 o 
  -8   1   1       80.67       77.33     11.80 o 
  -7   1   1      268.76      252.79     28.97 o 
  -6   1   1     3637.58     3601.60    149.26 o 
  -5   1   1      424.33      370.08     16.40 o 
  -4   1   1    10279.67    10512.88    178.28 o 
  -3   1   1     5139.82     5236.85     63.07 o 
  -2   1   1     1071.14     1196.48     24.20 o 
   2   1   1     6936.94     6813.57     67.00 o 
   3   1   1    53173.97    55962.51   1436.03 o 
   4   1   1    16612.04    16878.52    337.25 o 
   5   1   1     3306.06     3286.44     46.69 o 
   6   1   1     5958.44     6222.18    105.11 o 
   7   1   1     9721.56     9801.16    270.17 o 
   8   1   1      366.06      336.62     43.07 o 
   9   1   1     1634.76     1562.53     60.18 o 
  10   1   1      570.36      454.39     38.95 o 
  11   1   1      436.88      320.53     86.99 o 
  12   1   1      787.86      526.27    136.02 o 
 -10   2   1      643.88      599.94     74.40 o 
  -9   2   1      162.20      139.36     20.95 o 
  -8   2   1      648.80      687.24     28.32 o 
  -7   2   1      877.15      838.31     58.92 o 
  -6   2   1     1031.42      950.19     30.12 o 
  -5   2   1     3447.92     3366.70     62.02 o 
  -4   2   1     2724.36     2771.99     39.90 o 
  -3   2   1     3512.24     3607.73     48.54 o 
  -2   2   1     3316.96     3141.36     41.04 o 
  -1   2   1     2640.81     2658.06     77.33 o 
   0   2   1    13587.96    13178.08    441.43 o 
   1   2   1     5918.03     6309.43     62.67 o 
   2   2   1    36455.65    36888.81    946.79 o 
   3   2   1    27102.71    27609.57    351.04 o 
   4   2   1     1426.35     1359.56     37.52 o 
   5   2   1    12676.60    12279.44    318.55 o 
   6   2   1    11135.00    11325.92    187.10 o 
   7   2   1     1371.69     1315.19     52.53 o 
   8   2   1      838.40      860.90     53.69 o 
   9   2   1       59.63       55.75     10.33 o 
  10   2   1     2529.10     2434.16     64.31 o 
  11   2   1        5.66       38.41     14.66 o 
  12   2   1      114.16      140.61     28.79 o 
 -10   3   1       47.40       44.44     14.93 o 
  -9   3   1     1862.74     1759.83     96.84 o 
  -8   3   1      105.24       72.24     10.77 o 
  -7   3   1     4142.32     3817.95    129.57 o 
  -6   3   1     1694.30     1753.06     63.67 o 
  -5   3   1        1.71       13.25      3.20 o 
  -4   3   1     5642.37     5707.48     99.15 o 
  -3   3   1      252.53      280.04      9.11 o 
  -2   3   1     1318.18     1383.83     26.21 o 
  -1   3   1     1657.03     1723.93     37.56 o 
   0   3   1     2583.93     2609.24     59.29 o 
   1   3   1    10527.01    10626.54    120.89 o 
   2   3   1     4247.64     4314.44     50.33 o 
   3   3   1      922.36      927.99     21.81 o 
   4   3   1    16280.96    16376.37    218.19 o 
   5   3   1       74.70       74.04      5.98 o 
   6   3   1        5.67       17.48      6.91 o 
   7   3   1      435.56      449.48     27.14 o 
   8   3   1       54.95       54.05      8.58 o 
   9   3   1     1035.80     1104.36     68.73 o 
  10   3   1      131.21      123.94     17.86 o 
  11   3   1      802.84      675.24    114.70 o 
  12   3   1      951.06      769.70    153.74 o 
  -9   4   1      468.99      512.86     50.83 o 
  -8   4   1      811.95      855.06     34.44 o 
  -7   4   1       37.91       54.45     22.89 o 
  -6   4   1     1903.70     2004.48     50.91 o 
  -5   4   1     1880.53     1809.94     61.33 o 
  -4   4   1      500.20      530.58     17.90 o 
  -3   4   1     1242.26     1108.10     49.08 o 
  -2   4   1      635.44      501.17     71.65 o 
  -1   4   1     8049.47     8193.39    356.92 o 
   0   4   1     1739.37     1581.25     30.73 o 
   1   4   1      763.97      825.45     21.55 o 
   2   4   1     8683.63     8589.27     87.99 o 
   3   4   1     1269.92     1208.26     34.29 o 
   4   4   1     2340.15     2306.17     96.17 o 
   5   4   1     1483.83     1439.07     47.29 o 
   6   4   1       19.20       25.36      5.85 o 
   7   4   1     2194.38     2204.67     94.78 o 
   8   4   1     1784.46     1871.12     98.13 o 
   9   4   1      730.37      774.05     75.42 o 
  10   4   1     2037.03     2156.68     95.54 o 
  11   4   1       55.84       48.72     19.25 o 
  12   4   1     2152.80     1548.30    268.17 o 
  -9   5   1      567.94      573.76     52.36 o 
  -8   5   1      342.08      356.15     37.42 o 
  -7   5   1     2780.41     2743.33     71.88 o 
  -6   5   1      768.25      720.53     44.16 o 
  -5   5   1      431.84      428.75     45.88 o 
  -4   5   1     2287.18     2518.70    128.19 o 
  -3   5   1      751.58      703.76     49.12 o 
  -2   5   1     8156.54     8383.01    226.97 o 
  -1   5   1      410.15      465.75     32.26 o 
   0   5   1     2949.54     2780.59     44.84 o 
   1   5   1     3567.06     3363.38     72.69 o 
   2   5   1      130.91       99.30      6.26 o 
   3   5   1     4341.63     4195.64    120.46 o 
   4   5   1     4354.80     4308.39     98.06 o 
   5   5   1      124.49       85.09     23.12 o 
   6   5   1      468.84      493.04     30.09 o 
   7   5   1      590.97      611.47     44.95 o 
   8   5   1     1492.81     1542.50     67.18 o 
   9   5   1      861.22      912.82     49.22 o 
  10   5   1      769.69      753.84     72.01 o 
  11   5   1      168.58      135.14     52.85 o 
  12   5   1        1.68        9.54     12.86 o 
  -9   6   1      725.66      732.90     71.97 o 
  -8   6   1     2077.54     2176.85     90.77 o 
  -7   6   1      832.22      864.16     41.11 o 
  -6   6   1     2744.02     2615.50     70.89 o 
  -5   6   1      148.94      146.01     25.01 o 
  -4   6   1      461.23      585.73     51.37 o 
  -3   6   1       42.04       52.54     11.07 o 
  -2   6   1     1814.88     1872.43    114.25 o 
  -1   6   1     7424.41     7595.42    161.44 o 
   0   6   1      663.53      580.37     36.29 o 
   1   6   1     4523.37     4547.15     93.10 o 
   2   6   1      558.14      485.14     31.17 o 
   3   6   1      117.58       90.61     34.23 o 
   4   6   1     2999.48     3007.90     84.83 o 
   5   6   1      112.98      103.43     11.47 o 
   6   6   1      320.01      355.24     32.15 o 
   7   6   1      526.00      563.78     61.89 o 
   8   6   1        9.31       20.14      8.04 o 
   9   6   1     1867.76     1820.08     63.59 o 
  10   6   1       95.46       85.09     45.61 o 
  11   6   1       51.81       40.83     13.45 o 
  12   6   1      851.49      533.55    111.10 o 
  -8   7   1       45.29       58.47     22.40 o 
  -7   7   1     1102.12      942.15     87.44 o 
  -6   7   1      697.33      661.57     53.80 o 
  -5   7   1       22.72       41.56     13.40 o 
  -4   7   1      598.53      503.15     74.49 o 
  -3   7   1      336.33      312.97     36.07 o 
  -2   7   1     5231.42     5238.10    258.45 o 
  -1   7   1     1280.77     1148.43     40.16 o 
   0   7   1     3340.10     3454.93     61.61 o 
   1   7   1     1326.36     1337.04    130.40 o 
   2   7   1     1666.41     1827.64     92.64 o 
   3   7   1      712.08      677.13     42.59 o 
   4   7   1      343.01      360.06     27.67 o 
   5   7   1     3879.93     4034.86    190.18 o 
   6   7   1     1663.29     1651.53     98.80 o 
   7   7   1     3228.37     3432.20    131.75 o 
   8   7   1     4117.99     4239.12    185.05 o 
   9   7   1      601.36      525.71     45.94 o 
  10   7   1      515.65      504.20     43.47 o 
  11   7   1      529.25      470.68     51.85 o 
  -8   8   1      347.32      291.38     44.80 o 
  -7   8   1      466.66      475.08     47.23 o 
  -6   8   1       51.23       40.12     12.68 o 
  -5   8   1      179.87      207.27     20.51 o 
  -4   8   1     1375.66     1600.84     72.51 o 
  -3   8   1     1022.68      941.70    103.81 o 
  -2   8   1      815.38      867.75     74.22 o 
  -1   8   1     2323.57     2255.43     74.67 o 
   0   8   1      915.29      836.11     58.18 o 
   1   8   1     3465.55     3268.05    108.05 o 
   2   8   1       95.15       99.46     13.34 o 
   3   8   1      381.84      482.48     40.80 o 
   4   8   1     1956.41     1839.97     64.32 o 
   5   8   1       73.86      108.56     16.96 o 
   6   8   1     5177.87     5138.09    381.25 o 
   7   8   1      944.09     1011.27     57.24 o 
   8   8   1        6.30       88.65     63.87 o 
   9   8   1     1442.80     1568.77     67.02 o 
  10   8   1        6.27       47.53     13.04 o 
  11   8   1      401.91      378.44     47.41 o 
  -7   9   1       59.43       65.04     15.83 o 
  -6   9   1      204.43      258.72     38.05 o 
  -5   9   1     2105.52     2305.67     83.39 o 
  -4   9   1      470.71      566.30     63.42 o 
  -3   9   1     2367.50     2176.76    105.70 o 
  -2   9   1     1131.82     1067.82     57.66 o 
  -1   9   1       67.75       71.03      7.54 o 
   0   9   1     1174.07     1134.16     69.78 o 
   1   9   1     1711.85     1538.21    120.12 o 
   2   9   1      792.44      890.60     69.50 o 
   3   9   1     1903.55     1950.78    124.05 o 
   4   9   1     1402.10     1442.60     62.39 o 
   5   9   1     1399.37     1490.26     66.63 o 
   6   9   1     1361.72     1325.95     70.04 o 
   7   9   1     1091.15     1076.92     86.54 o 
   8   9   1      604.31      602.23     53.12 o 
   9   9   1      402.13      363.91     37.96 o 
  10   9   1       34.11       33.20     10.40 o 
  11   9   1       57.84       38.99     26.85 o 
  -7  10   1      304.38      285.98     50.74 o 
  -6  10   1      117.94       87.53     17.09 o 
  -5  10   1      677.65      740.10     74.13 o 
  -4  10   1      458.17      556.40     58.29 o 
  -3  10   1       87.19      102.64     22.13 o 
  -2  10   1     1947.31     1873.96     72.51 o 
  -1  10   1        2.96       19.91      8.73 o 
   0  10   1      415.93      433.06     45.29 o 
   1  10   1      808.33      868.69     68.41 o 
   2  10   1      135.49      148.56     15.33 o 
   3  10   1     3120.77     3124.21     62.39 o 
   4  10   1      411.79      336.66     43.90 o 
   5  10   1       81.26       40.48     15.47 o 
   6  10   1     3880.95     4074.73    285.80 o 
   7  10   1       29.57       30.52     11.22 o 
   8  10   1      185.70      273.30     39.76 o 
   9  10   1      138.63      125.13     17.61 o 
  10  10   1       98.18       86.18     27.17 o 
  -6  11   1      361.75      327.90     55.06 o 
  -5  11   1     1027.12     1016.28     86.99 o 
  -4  11   1      668.77      819.09     82.49 o 
  -3  11   1     1237.65     1402.48     69.72 o 
  -2  11   1       22.63       62.70     20.15 o 
  -1  11   1      578.09      572.15     41.02 o 
   0  11   1      426.70      434.51     48.94 o 
   1  11   1     2501.32     2474.51     59.77 o 
   2  11   1     2119.43     1952.72    146.05 o 
   3  11   1      117.77      104.34     15.98 o 
   4  11   1     1890.31     2005.18     59.10 o 
   5  11   1      919.11      951.80     65.13 o 
   6  11   1     1004.43      987.58     41.19 o 
   7  11   1      316.71      368.26     39.85 o 
   8  11   1      204.38      211.52     35.35 o 
   9  11   1     1064.53     1029.13    121.58 o 
  -4  12   1      201.88      195.75     32.03 o 
  -3  12   1      128.17      122.71     24.56 o 
  -2  12   1      562.63      408.69     47.50 o 
  -1  12   1      135.63       80.06     19.70 o 
   0  12   1     1699.32     1610.37     79.34 o 
   1  12   1       63.71       57.57     20.51 o 
   2  12   1      682.44      671.68     44.17 o 
   3  12   1     3538.74     3674.48    103.83 o 
   4  12   1      119.92       96.95     22.22 o 
   5  12   1      580.27      590.81     46.07 o 
   6  12   1      628.15      545.88     51.34 o 
   7  12   1      101.94      121.22     20.44 o 
   8  12   1      313.36      270.09     44.93 o 
  -3  13   1       88.12       67.20     25.91 o 
  -2  13   1     1260.52     1221.75    104.08 o 
  -1  13   1      126.16      134.04     28.16 o 
   0  13   1       63.70       48.49     16.64 o 
   1  13   1     1596.76     1704.83     73.05 o 
   2  13   1     1113.63     1030.13     54.25 o 
   3  13   1       97.20       80.25     12.47 o 
   4  13   1        5.64       10.21      8.47 o 
   5  13   1      373.64      386.85     36.66 o 
   6  13   1      661.49      665.81     35.04 o 
   7  13   1       35.65       47.59     23.88 o 
   0  14   1     2260.35     2430.99    110.47 o 
   1  14   1       39.51       34.63     17.36 o 
   2  14   1        7.96       25.10     22.13 o 
   3  14   1      309.80      272.49     49.84 o 
   4  14   1       26.74       46.33     19.25 o 
  -5 -12   2       86.23       71.72     16.75 o 
  -4 -12   2       61.27       27.24     12.02 o 
  -3 -12   2      232.68      247.76     26.30 o 
  -2 -12   2      809.94      844.54     77.01 o 
  -1 -12   2      719.00      743.88    129.63 o 
   0 -12   2       25.02       36.52     14.12 o 
   1 -12   2      540.80      520.87     74.22 o 
   2 -12   2      666.27      664.17     48.58 o 
  -7 -11   2        5.27       46.80     24.24 o 
  -6 -11   2      329.20      337.00     85.01 o 
  -5 -11   2      175.84      154.55     22.36 o 
  -4 -11   2        0.40        8.09     10.67 o 
  -3 -11   2     2041.64     2201.12    135.12 o 
  -2 -11   2      159.08      139.27     17.92 o 
  -1 -11   2      112.66      129.91     17.33 o 
   0 -11   2     1132.84     1123.51     66.21 o 
   1 -11   2       35.93       19.43     14.30 o 
   2 -11   2      502.44      461.67     61.80 o 
   3 -11   2      143.10       51.10     16.10 o 
   4 -11   2        2.64       33.82     17.81 o 
  -8 -10   2       26.21       62.56     17.02 o 
  -7 -10   2      200.32      287.84     34.32 o 
  -6 -10   2      776.29      769.87     56.90 o 
  -5 -10   2      531.18      514.80     37.68 o 
  -4 -10   2      327.50      316.79     76.15 o 
  -3 -10   2      169.06      120.32     22.04 o 
  -2 -10   2     2668.14     2833.67    172.41 o 
  -1 -10   2     1235.80     1352.43     60.78 o 
   0 -10   2      797.49      731.33     31.98 o 
   1 -10   2        1.71       35.17     15.29 o 
   2 -10   2       18.21       26.36     17.27 o 
   3 -10   2     1089.65     1255.66     65.67 o 
   4 -10   2        6.91       58.29     23.66 o 
   5 -10   2      807.98      746.31    128.46 o 
  -9  -9   2      251.42      224.83     24.65 o 
  -8  -9   2      226.18      168.09     35.71 o 
  -7  -9   2       16.51       36.98     20.87 o 
  -6  -9   2     2837.41     2938.86     90.29 o 
  -5  -9   2        0.59       22.05      9.79 o 
  -4  -9   2      181.15      195.25     24.11 o 
  -3  -9   2     2292.04     2293.90     80.02 o 
  -2  -9   2       53.27       66.04     11.78 o 
  -1  -9   2      103.27       88.30     11.26 o 
   0  -9   2      792.60      694.22     40.23 o 
   1  -9   2      145.04      134.73     42.01 o 
   2  -9   2      874.32      852.28     45.07 o 
   3  -9   2        2.14       27.44     15.11 o 
   4  -9   2      601.07      630.17     62.70 o 
   5  -9   2     1319.89     1163.18     58.29 o 
   6  -9   2      128.57      132.96     26.09 o 
 -10  -8   2       13.78       27.98     16.60 o 
  -9  -8   2      105.30      119.72     18.17 o 
  -8  -8   2      398.30      491.63     37.20 o 
  -7  -8   2      737.31      733.35     53.04 o 
  -6  -8   2      638.71      662.21     36.58 o 
  -5  -8   2     1662.97     1649.11     84.92 o 
  -4  -8   2      981.84      976.16     49.52 o 
  -3  -8   2      178.51      159.57     21.51 o 
  -2  -8   2      161.32      211.33     18.80 o 
  -1  -8   2     3742.82     3846.92    114.02 o 
   0  -8   2     1116.14     1142.60     41.32 o 
   1  -8   2       96.75       67.37     12.37 o 
   2  -8   2     1436.61     1402.45     43.50 o 
   3  -8   2     1451.66     1455.15     52.59 o 
   4  -8   2      239.50      217.16     28.34 o 
   5  -8   2     1171.60     1255.84     64.59 o 
   6  -8   2       44.38       73.77     17.54 o 
 -10  -7   2        0.67       24.20     13.18 o 
  -9  -7   2     1793.76     1953.36     75.48 o 
  -8  -7   2        9.34       25.28     10.93 o 
  -7  -7   2      452.14      384.38     35.05 o 
  -6  -7   2     3823.01     4098.48    133.37 o 
  -5  -7   2        0.73       32.56     11.15 o 
  -4  -7   2      961.71      856.78     67.71 o 
  -3  -7   2     1180.27     1188.87     70.49 o 
  -2  -7   2       32.14       51.02     11.28 o 
  -1  -7   2     4007.98     4218.56    171.49 o 
   0  -7   2      431.78      412.00     28.21 o 
   1  -7   2     1098.35     1070.55     97.64 o 
   2  -7   2     1564.51     1567.98    104.94 o 
   3  -7   2     1774.94     1741.05     53.55 o 
   4  -7   2      899.59      874.03     33.29 o 
   5  -7   2       21.61        9.90      8.28 o 
   6  -7   2      580.36      562.52     35.71 o 
   7  -7   2     1163.65     1222.11     58.11 o 
 -11  -6   2      847.23      783.87     94.37 o 
 -10  -6   2       39.20       46.05     12.90 o 
  -9  -6   2      502.67      482.05     63.92 o 
  -8  -6   2     3744.60     3978.60     94.44 o 
  -7  -6   2     1042.28     1118.99     49.94 o 
  -6  -6   2     1662.14     1827.30     84.07 o 
  -5  -6   2     1515.87     1572.25     87.67 o 
  -4  -6   2      517.44      511.67     33.66 o 
  -3  -6   2     1821.28     1731.13     75.21 o 
  -2  -6   2      751.03      737.10     57.03 o 
  -1  -6   2     1741.19     1826.68     79.49 o 
   0  -6   2      984.12      824.60     55.55 o 
   1  -6   2       39.55       35.47      4.60 o 
   2  -6   2     4211.77     4162.24    188.74 o 
   3  -6   2     1221.48     1168.11     53.19 o 
   4  -6   2       18.36       20.73      4.97 o 
   5  -6   2     1952.33     1819.31     71.83 o 
   6  -6   2      604.51      601.83     48.58 o 
   7  -6   2      712.01      672.54     37.78 o 
 -11  -5   2       25.64      136.88     77.73 o 
 -10  -5   2      486.49      407.01     34.56 o 
  -9  -5   2     2500.41     2582.68    109.66 o 
  -8  -5   2      147.48      156.02     25.04 o 
  -7  -5   2     1285.03     1389.28     49.74 o 
  -6  -5   2     1826.01     1904.83     86.24 o 
  -5  -5   2      142.70      185.10     44.71 o 
  -4  -5   2     2899.32     2902.00    106.14 o 
  -3  -5   2        1.41       31.93      9.04 o 
  -2  -5   2     1258.08     1333.79     55.61 o 
  -1  -5   2      454.01      455.50     29.71 o 
   0  -5   2     7232.62     7113.54    375.93 o 
   1  -5   2     2988.35     2960.18     56.02 o 
   2  -5   2     1028.91     1085.28     38.68 o 
   3  -5   2     1193.64     1239.45     43.25 o 
   4  -5   2     2195.81     2240.94     73.78 o 
   5  -5   2      965.25      982.86     59.75 o 
   6  -5   2     2993.70     3010.39     85.10 o 
   7  -5   2      139.98      125.58     12.95 o 
 -11  -4   2      603.99      483.98     67.83 o 
 -10  -4   2     2116.94     2253.41    104.31 o 
  -9  -4   2     1577.40     1798.22    121.85 o 
  -8  -4   2     3998.71     4516.42    318.23 o 
  -7  -4   2     2281.52     2442.88     78.92 o 
  -6  -4   2     1111.00     1070.81     69.90 o 
  -5  -4   2      821.08      875.58     43.86 o 
  -4  -4   2     1012.31     1087.79     50.56 o 
  -3  -4   2     4863.48     4891.01    111.59 o 
  -2  -4   2       63.73       53.07     12.81 o 
  -1  -4   2     7265.48     6526.15    181.72 o 
   0  -4   2     1866.91     1732.26     52.23 o 
   1  -4   2     1413.11     1415.70     42.95 o 
   2  -4   2     6281.87     5950.34    117.59 o 
   3  -4   2       80.69       70.47      5.23 o 
   4  -4   2      562.27      517.86     19.98 o 
   5  -4   2        2.21       11.05      5.62 o 
   6  -4   2     3421.58     3188.97    118.82 o 
   7  -4   2     2428.01     2416.29     39.87 o 
   8  -4   2       91.99       68.72     11.11 o 
 -12  -3   2     1564.36     1299.43    272.26 o 
 -11  -3   2       79.42       75.05     12.65 o 
 -10  -3   2     2109.83     2185.41    104.76 o 
  -9  -3   2     1111.76     1135.23     70.30 o 
  -8  -3   2     2210.05     2361.40    100.08 o 
  -7  -3   2     2160.61     2048.76     91.82 o 
  -6  -3   2       26.17       51.46     11.26 o 
  -5  -3   2      216.49      190.83     31.67 o 
  -4  -3   2     5051.05     5007.70    400.77 o 
  -3  -3   2     4396.61     4377.46     90.24 o 
  -2  -3   2     9826.72     9259.46    129.48 o 
  -1  -3   2     1623.36     1675.17     46.29 o 
   0  -3   2     2713.81     2675.59     60.98 o 
   1  -3   2     4497.11     4401.57     58.74 o 
   2  -3   2     4435.74     4731.19    104.31 o 
   3  -3   2      222.68      269.18      9.80 o 
   4  -3   2        5.60        8.48      2.62 o 
   5  -3   2     5859.12     6029.80    171.14 o 
   6  -3   2     1204.30     1145.42     65.83 o 
   7  -3   2      543.40      573.03     34.50 o 
   8  -3   2     1553.93     1563.06     55.07 o 
   9  -3   2      245.16      145.56     35.89 o 
 -12  -2   2     1548.85     1468.51     78.98 o 
 -11  -2   2      924.98      895.11     56.72 o 
 -10  -2   2       12.40       38.64     19.43 o 
  -9  -2   2     1439.04     1419.35     43.99 o 
  -8  -2   2       46.00       45.91     10.38 o 
  -7  -2   2       53.74       64.78     27.89 o 
  -6  -2   2      517.82      639.44     47.18 o 
  -5  -2   2        0.70       41.54      9.76 o 
  -4  -2   2     7408.69     7525.61    146.90 o 
  -3  -2   2     1606.77     1512.73     45.90 o 
  -2  -2   2      835.00      826.90     38.27 o 
  -1  -2   2     3971.78     3714.74     74.32 o 
   0  -2   2      329.38      299.16     10.63 o 
   1  -2   2     1360.35     1273.72     25.36 o 
   2  -2   2      889.19      855.55     23.94 o 
   3  -2   2     1475.85     1470.15     39.61 o 
   4  -2   2    12069.64    12457.45    161.17 o 
   5  -2   2      586.38      646.63     21.53 o 
   6  -2   2     3932.48     3703.33    108.88 o 
   7  -2   2     7138.77     7123.85    166.04 o 
   8  -2   2        2.11       27.16      5.97 o 
   9  -2   2     1099.81     1036.70     43.00 o 
  10  -2   2      182.73      127.74     34.45 o 
 -12  -1   2      445.94      310.18     54.25 o 
 -11  -1   2      240.29      193.66     51.32 o 
 -10  -1   2     2398.33     2412.81    101.29 o 
  -9  -1   2        1.16       23.95      7.42 o 
  -8  -1   2       46.63       59.48     11.92 o 
  -7  -1   2     1907.56     1992.29     51.22 o 
  -6  -1   2     2954.56     2988.93    107.79 o 
  -5  -1   2     4895.79     4946.24    121.76 o 
  -4  -1   2       29.28       24.37      4.07 o 
  -3  -1   2      334.57      259.16     16.18 o 
  -2  -1   2      711.87      676.79     26.81 o 
  -1  -1   2     1055.48      967.68     29.11 o 
   0  -1   2     4508.22     4597.23     57.36 o 
   1  -1   2      631.80      720.93     15.12 o 
   2  -1   2     2981.00     2884.87     30.82 o 
   3  -1   2     2483.41     2474.12     32.33 o 
   4  -1   2     1476.09     1515.20     44.79 o 
   5  -1   2     1906.80     1754.86     47.24 o 
   6  -1   2     3024.01     2950.17     52.09 o 
   7  -1   2     1600.59     1615.24     70.18 o 
   8  -1   2      732.64      702.89     37.16 o 
   9  -1   2        2.23       20.42      9.36 o 
  10  -1   2      685.29      567.74     90.95 o 
  11  -1   2      171.79      139.71     34.18 o 
 -12   0   2     1001.19     1030.22     59.19 o 
 -11   0   2      639.74      569.66     68.59 o 
 -10   0   2      498.56      409.77     34.11 o 
  -9   0   2     1196.46     1210.06     50.58 o 
  -8   0   2      233.23      274.03     22.92 o 
  -7   0   2     3058.15     3228.02     86.41 o 
  -6   0   2     1106.59     1215.40     65.04 o 
  -5   0   2     3248.48     3355.02     94.37 o 
  -4   0   2     8819.30     8716.98    116.67 o 
  -3   0   2      908.15      942.84     29.60 o 
  -2   0   2     1194.48     1143.45     23.65 o 
  -1   0   2       18.77       44.19      4.44 o 
   0   0   2       33.34       71.47      3.38 o 
   1   0   2     4777.20     4630.02     46.60 o 
   2   0   2     3021.73     3185.68     44.74 o 
   3   0   2     2530.85     2427.09     64.10 o 
   4   0   2     3838.33     3508.23     44.60 o 
   5   0   2       44.50       60.69      3.62 o 
   6   0   2     3996.65     4193.90     71.36 o 
   7   0   2      346.59      335.38     20.28 o 
   8   0   2      367.84      335.49     26.67 o 
   9   0   2     2033.00     1960.34     36.21 o 
  10   0   2      192.07      172.18     25.46 o 
  11   0   2      416.67      351.38     66.75 o 
  12   0   2      251.35      141.33     40.84 o 
 -11   1   2        5.60       52.99     17.27 o 
 -10   1   2      255.13      254.91     43.00 o 
  -9   1   2      408.97      467.48     37.86 o 
  -8   1   2      678.51      665.04     34.76 o 
  -7   1   2       92.73      108.05     18.35 o 
  -6   1   2      796.79      764.18     54.74 o 
  -5   1   2     2620.83     2310.23     63.38 o 
  -4   1   2      161.32      133.19      9.96 o 
  -3   1   2      811.46      754.05     24.27 o 
  -2   1   2      942.33      941.50     21.78 o 
  -1   1   2     3758.20     3604.86     51.61 o 
   0   1   2      581.09      601.56     24.59 o 
   1   1   2       17.07       32.85      4.32 o 
   2   1   2     2928.01     2947.54     30.61 o 
   3   1   2      710.84      737.29     19.23 o 
   4   1   2    11673.41    12018.75    145.51 o 
   5   1   2     4565.05     4725.06     64.11 o 
   6   1   2     2561.59     2508.09     84.85 o 
   7   1   2      925.49      932.56     36.04 o 
   8   1   2      247.95      225.32     18.80 o 
   9   1   2      996.19      937.52     31.25 o 
  10   1   2     1004.67      902.39     52.09 o 
  11   1   2       29.61       24.20     17.72 o 
  12   1   2     1122.59      882.24    148.34 o 
 -10   2   2      931.08      940.64     35.77 o 
  -9   2   2       93.10       85.41     12.56 o 
  -8   2   2      674.02      755.85     75.43 o 
  -7   2   2     4230.81     4223.10    176.65 o 
  -6   2   2      329.27      335.01     19.00 o 
  -5   2   2      562.34      503.49     24.85 o 
  -4   2   2    11864.91    12748.37    166.80 o 
  -3   2   2      139.23      120.50      9.89 o 
  -2   2   2     4201.94     4417.15    113.03 o 
  -1   2   2     2750.21     2681.15     47.89 o 
   0   2   2    11270.11    11637.18    113.17 o 
   1   2   2     2109.74     2025.91     36.84 o 
   2   2   2     5783.39     6027.81     78.67 o 
   3   2   2    15077.88    14673.31    142.86 o 
   4   2   2       28.34       17.70      3.56 o 
   5   2   2      187.70      187.64     16.36 o 
   6   2   2        4.70       34.09      4.60 o 
   7   2   2     1606.54     1669.65     72.22 o 
   8   2   2      803.66      778.56     65.74 o 
   9   2   2       77.42       50.98     19.97 o 
  10   2   2     2155.40     1980.58    164.13 o 
  11   2   2     1632.04     1456.45    212.58 o 
 -10   3   2       20.80       75.21     17.36 o 
  -9   3   2     1470.20     1517.08     52.40 o 
  -8   3   2     3171.88     3186.74    101.37 o 
  -7   3   2     1537.06     1478.75    125.61 o 
  -6   3   2     1726.75     1687.73     62.08 o 
  -5   3   2     2322.03     2351.59     99.18 o 
  -4   3   2     1617.10     1672.21     48.71 o 
  -3   3   2     2930.72     2916.25     41.64 o 
  -2   3   2     3078.14     2982.19     63.55 o 
  -1   3   2     4954.31     4680.34     56.99 o 
   0   3   2     4357.39     4267.43     44.53 o 
   1   3   2    10593.42     9938.17    118.15 o 
   2   3   2     9310.17     9206.07    140.49 o 
   3   3   2      273.93      281.05      8.39 o 
   4   3   2    18949.28    19779.42    238.98 o 
   5   3   2      430.91      435.48     17.50 o 
   6   3   2    10163.28    10723.54    206.20 o 
   7   3   2      932.48      970.61     38.92 o 
   8   3   2       14.34       19.96     10.77 o 
   9   3   2    10009.68     9805.44    154.81 o 
  10   3   2     1130.83     1002.12     64.23 o 
  11   3   2      372.22      358.76     67.47 o 
  12   3   2     2388.78     1592.65    270.06 o 
 -10   4   2     2100.26     2032.56     97.88 o 
  -9   4   2       10.57       40.66     15.29 o 
  -8   4   2     1497.16     1484.14     38.67 o 
  -7   4   2       56.84       58.85     11.24 o 
  -6   4   2      306.55      308.25     41.65 o 
  -5   4   2     1437.44     1506.02     55.26 o 
  -4   4   2     1057.69     1015.81     35.73 o 
  -3   4   2     1060.45     1007.12     31.63 o 
  -2   4   2     7031.45     7255.81    104.71 o 
  -1   4   2     2152.79     2117.21     60.74 o 
   0   4   2     4565.15     4678.97    112.64 o 
   1   4   2      219.24      220.48      7.39 o 
   2   4   2     2081.33     2222.02     59.38 o 
   3   4   2     6443.15     6747.92     85.85 o 
   4   4   2     1332.84     1306.41     45.18 o 
   5   4   2     6476.59     6868.40    153.91 o 
   6   4   2     1839.38     1860.46     96.77 o 
   7   4   2     5515.05     5337.20    330.36 o 
   8   4   2     8264.21     8170.12    440.49 o 
   9   4   2     1020.90      946.98     34.18 o 
  10   4   2     1228.39     1197.49     54.51 o 
  11   4   2     1507.60     1281.39    153.11 o 
  12   4   2      394.83      292.64     63.06 o 
  -9   5   2     1301.63     1403.74     65.49 o 
  -8   5   2     1168.30     1125.58     58.65 o 
  -7   5   2     1412.01     1437.29     77.37 o 
  -6   5   2     4789.06     5149.07    212.12 o 
  -5   5   2       10.67       29.60      6.93 o 
  -4   5   2     1677.43     1646.28     55.34 o 
  -3   5   2      473.96      424.43     32.93 o 
  -2   5   2     8937.89     9025.59    243.61 o 
  -1   5   2      873.11      718.33     27.86 o 
   0   5   2      628.14      607.48     22.79 o 
   1   5   2     1244.84     1021.79     29.10 o 
   2   5   2       30.28       38.20      4.43 o 
   3   5   2     6226.41     6456.40     88.29 o 
   4   5   2     1453.10     1404.92     52.10 o 
   5   5   2      278.58      289.40     30.45 o 
   6   5   2     6805.17     6751.89    446.70 o 
   7   5   2       58.48       90.43     11.78 o 
   8   5   2      323.33      314.76     22.00 o 
   9   5   2     1253.01     1378.25     81.82 o 
  10   5   2       88.78       87.87     15.68 o 
  11   5   2     1024.77      833.12    257.20 o 
  12   5   2       15.32       36.61     19.43 o 
  -9   6   2      543.12      427.58     47.41 o 
  -8   6   2     1062.59     1059.55     53.80 o 
  -7   6   2      733.50      785.35     39.58 o 
  -6   6   2     2245.54     2211.49     64.59 o 
  -5   6   2     1796.11     1847.33    115.96 o 
  -4   6   2      596.18      540.12     48.22 o 
  -3   6   2     3493.54     3438.36    172.54 o 
  -2   6   2        7.92       22.31      8.37 o 
  -1   6   2      393.53      395.30     21.58 o 
   0   6   2     9047.61     9137.57    183.75 o 
   1   6   2      729.31      707.79     26.59 o 
   2   6   2     3036.75     3174.06     54.28 o 
   3   6   2      128.78      126.08     10.17 o 
   4   6   2     2102.94     2116.41     83.63 o 
   5   6   2     4484.38     4458.16    147.35 o 
   6   6   2      358.15      349.88     37.96 o 
   7   6   2     1113.40     1171.99     68.78 o 
   8   6   2     4918.34     4773.13    140.21 o 
   9   6   2      257.33      273.28     29.33 o 
  10   6   2      172.12      158.18     42.01 o 
  11   6   2       50.27       34.51     10.89 o 
  12   6   2     1174.35      789.40    190.45 o 
  -9   7   2       12.83       16.46     10.53 o 
  -8   7   2        1.67       23.30     12.77 o 
  -7   7   2      122.05      114.88     23.03 o 
  -6   7   2        8.18       36.52     15.56 o 
  -5   7   2     6618.70     6688.61    266.37 o 
  -4   7   2      193.13      194.04     31.94 o 
  -3   7   2       55.42       95.36     18.80 o 
  -2   7   2     4305.87     4144.54    206.82 o 
  -1   7   2     2355.42     2362.15     98.44 o 
   0   7   2     1929.15     1909.73     68.17 o 
   1   7   2     1794.71     1727.15     60.02 o 
   2   7   2     1275.58     1136.26     94.96 o 
   3   7   2     5157.32     5043.76    252.79 o 
   4   7   2       25.30       73.87     11.37 o 
   5   7   2      449.29      436.30     33.62 o 
   6   7   2     3130.08     3154.88    139.89 o 
   7   7   2      124.38      119.77     17.89 o 
   8   7   2     1110.04     1054.87     48.18 o 
   9   7   2      309.16      359.03     33.13 o 
  10   7   2       65.97       54.69     16.51 o 
  11   7   2      491.34      455.27     50.80 o 
  12   7   2      310.61      206.37     57.93 o 
  -8   8   2      473.36      480.66     62.79 o 
  -7   8   2     1026.69     1092.92     58.02 o 
  -6   8   2     1501.34     1492.71     61.71 o 
  -5   8   2      222.98      220.31     22.13 o 
  -4   8   2      573.61      608.13     47.23 o 
  -3   8   2     1889.64     1832.66    116.32 o 
  -2   8   2      441.69      466.08     44.53 o 
  -1   8   2      165.48      188.59     36.61 o 
   0   8   2      348.58      332.36     18.70 o 
   1   8   2     6489.11     6322.49    187.97 o 
   2   8   2      247.78      247.61     22.20 o 
   3   8   2     1565.89     1668.80     97.43 o 
   4   8   2     1673.29     1798.84     91.70 o 
   5   8   2     1671.57     1488.94     85.30 o 
   6   8   2      313.98      319.65     23.74 o 
   7   8   2      559.62      538.43     71.47 o 
   8   8   2       45.46       62.04     14.43 o 
   9   8   2      810.41      759.01    165.44 o 
  10   8   2       11.69       23.42     11.60 o 
  11   8   2     1281.93     1139.13    146.36 o 
  -8   9   2     1442.97     1572.95     75.03 o 
  -7   9   2      187.06      204.03     34.36 o 
  -6   9   2      118.19       73.59     19.43 o 
  -5   9   2     1068.00     1266.37     67.56 o 
  -4   9   2     1160.80     1100.84     50.02 o 
  -3   9   2      860.77      889.16     49.66 o 
  -2   9   2       19.54       74.22     22.40 o 
  -1   9   2       26.23       28.50      9.49 o 
   0   9   2     2645.62     2481.06     49.56 o 
   1   9   2      487.62      390.80     54.24 o 
   2   9   2      209.08      180.98     46.46 o 
   3   9   2     5191.66     5088.78    194.63 o 
   4   9   2      125.55      117.51     54.74 o 
   5   9   2     1915.55     1793.51    101.65 o 
   6   9   2     1240.20     1074.27     98.06 o 
   7   9   2       81.09       83.20     15.76 o 
   8   9   2     2254.73     2316.35     75.53 o 
   9   9   2      792.01      736.36    113.58 o 
  10   9   2      662.13      555.88    138.22 o 
  11   9   2     1389.05     1355.20    213.83 o 
  -7  10   2      398.61      379.36     55.87 o 
  -6  10   2     1563.85     1668.85     64.50 o 
  -5  10   2      263.55      243.16     35.98 o 
  -4  10   2      131.51      169.66     25.19 o 
  -3  10   2      124.18      128.28     31.22 o 
  -2  10   2     1706.29     1629.53     90.32 o 
  -1  10   2       75.36       67.83     15.92 o 
   0  10   2      234.76      237.31     43.36 o 
   1  10   2     1296.74     1328.60     45.96 o 
   2  10   2     6004.79     6095.46    263.90 o 
   3  10   2      952.48      953.26     69.67 o 
   4  10   2      430.84      481.63     35.33 o 
   5  10   2       13.17       55.47     14.26 o 
   6  10   2     1753.58     1760.96     67.19 o 
   7  10   2      227.21      217.69     24.79 o 
   8  10   2      373.13      456.69     47.45 o 
   9  10   2     1019.83     1025.28    134.85 o 
  10  10   2      280.97      244.19     29.51 o 
  -6  11   2       92.57       98.06     24.74 o 
  -5  11   2      331.29      412.20     61.26 o 
  -4  11   2       57.35       26.99     16.10 o 
  -3  11   2     1271.73     1227.14     64.32 o 
  -2  11   2       56.42       66.39     19.79 o 
  -1  11   2       53.24       93.56     24.29 o 
   0  11   2     1035.62     1126.84     55.69 o 
   1  11   2       34.27       68.89     14.03 o 
   2  11   2     2459.26     2514.59    115.15 o 
   3  11   2      215.99      184.26     46.87 o 
   4  11   2       26.83       57.05     12.09 o 
   5  11   2      569.59      602.73    107.23 o 
   6  11   2      248.01      285.99     52.36 o 
   7  11   2      232.40      220.84     25.91 o 
   8  11   2     1121.89     1034.24    128.19 o 
   9  11   2      125.98      136.76     23.79 o 
  10  11   2     1479.39     1297.25    177.54 o 
  -5  12   2       59.61       70.35     21.32 o 
  -4  12   2      271.93      204.03     33.29 o 
  -3  12   2      177.59      165.08     30.50 o 
  -2  12   2      844.35      840.50     85.73 o 
  -1  12   2      752.85      673.26     65.67 o 
   0  12   2     1190.69     1214.10     65.94 o 
   1  12   2     1120.90     1100.30     61.17 o 
   2  12   2       33.06       35.66     10.51 o 
   3  12   2      980.25     1055.76    126.12 o 
   4  12   2      183.34      170.15     18.89 o 
   5  12   2      160.76      131.97     17.90 o 
   6  12   2     1155.52     1265.78     52.13 o 
   7  12   2      269.48      234.48     38.82 o 
   8  12   2     1344.79     1410.52     97.16 o 
   9  12   2      552.65      514.69     31.68 o 
  -3  13   2     1010.51     1043.81     60.09 o 
  -1  13   2     2031.87     2050.46     77.10 o 
   0  13   2      499.78      371.35     56.67 o 
   1  13   2      112.23       64.50     23.93 o 
   2  13   2     1367.85     1565.66     86.18 o 
   3  13   2      197.97      161.82     21.31 o 
   4  13   2      254.42      259.49     52.49 o 
   5  13   2      638.65      649.73     59.66 o 
   6  13   2      896.99      934.73     59.43 o 
   7  13   2     2884.36     2900.90     89.65 o 
  -1  14   2      104.97       61.53     20.96 o 
   0  14   2      368.09      350.66     59.82 o 
   1  14   2       21.42       52.99     21.32 o 
   2  14   2       61.24       34.00     15.83 o 
   4  14   2       29.52      118.39     31.40 o 
   5  14   2     2267.35     2386.02     77.34 o 
  -3 -12   3     1598.21     1580.23     58.50 o 
  -2 -12   3        4.51       31.13     16.19 o 
  -1 -12   3     1338.62     1261.87     70.17 o 
   0 -12   3       48.26       64.77     23.57 o 
   1 -12   3       10.61       37.87     18.53 o 
  -6 -11   3      736.68      670.69     58.74 o 
  -5 -11   3      921.31      800.15     53.64 o 
  -4 -11   3      503.17      507.48     52.38 o 
  -3 -11   3      900.14      794.31     34.14 o 
  -2 -11   3     1496.53     1571.23     46.49 o 
  -1 -11   3       63.35       42.47     11.67 o 
   0 -11   3      107.70       83.75     19.88 o 
   1 -11   3      290.39      242.80     40.48 o 
   2 -11   3      862.00      839.51     76.47 o 
   3 -11   3      136.95      122.98     23.21 o 
   4 -11   3        1.72       33.20     14.57 o 
  -7 -10   3     1277.71     1275.49    100.40 o 
  -6 -10   3      925.24      942.54     41.28 o 
  -5 -10   3        1.86       40.14     14.83 o 
  -4 -10   3     1368.35     1469.24     58.84 o 
  -3 -10   3      196.49      179.94     21.23 o 
  -2 -10   3      223.21      245.45     29.82 o 
  -1 -10   3     1171.38     1153.35     44.94 o 
   0 -10   3      104.54       58.73     11.27 o 
   1 -10   3      398.39      421.73     46.33 o 
   2 -10   3       76.00       78.54     18.53 o 
   3 -10   3       78.86       71.52     19.79 o 
   4 -10   3     1437.06     1379.09     56.40 o 
   5 -10   3        3.69       21.32     11.69 o 
  -8  -9   3      627.51      534.00     54.05 o 
  -7  -9   3      727.19      705.16    110.02 o 
  -6  -9   3     3753.72     3735.38    155.00 o 
  -5  -9   3     2152.17     2129.53     70.32 o 
  -3  -9   3     2279.37     2365.60    113.26 o 
  -2  -9   3      328.59      339.95     32.30 o 
  -1  -9   3      127.22      136.31     22.30 o 
   0  -9   3      322.62      338.49     30.08 o 
   1  -9   3       11.32       23.43      8.41 o 
   2  -9   3     2308.72     2416.05     87.35 o 
   3  -9   3      906.78      867.93     82.49 o 
   4  -9   3       56.95       89.96     20.60 o 
   5  -9   3      379.57      394.02     44.71 o 
  -9  -8   3      731.06      735.33    107.05 o 
  -8  -8   3       28.55       51.95     14.75 o 
  -7  -8   3     1250.08     1311.53     51.34 o 
  -6  -8   3     2323.59     2430.98    146.59 o 
  -5  -8   3       91.89      117.47     18.83 o 
  -4  -8   3     1803.66     1879.53     54.10 o 
  -3  -8   3      207.62      206.09     60.23 o 
  -2  -8   3      399.19      409.04     26.41 o 
  -1  -8   3      504.84      545.76     51.28 o 
   0  -8   3      334.21      397.17     34.90 o 
   1  -8   3     2724.39     2635.94     50.64 o 
   2  -8   3      226.47      160.54     12.00 o 
   3  -8   3     1841.25     1713.51    102.91 o 
   4  -8   3      482.18      595.89     39.31 o 
   5  -8   3      148.44      117.76     29.24 o 
   6  -8   3      419.90      369.20     40.75 o 
 -10  -7   3       99.11       74.87     46.91 o 
  -9  -7   3      777.03      771.08     36.45 o 
  -8  -7   3      514.70      485.55     37.19 o 
  -7  -7   3      234.02      190.80     50.06 o 
  -6  -7   3      269.56      281.62     28.27 o 
  -5  -7   3     1466.18     1437.96     59.23 o 
  -4  -7   3      693.45      687.58     74.94 o 
  -3  -7   3      310.43      279.59     63.51 o 
  -2  -7   3        0.97       11.46      9.07 o 
  -1  -7   3     1400.92     1320.36    100.80 o 
   0  -7   3      962.28     1093.16     84.26 o 
   1  -7   3      117.65       93.13     17.63 o 
   2  -7   3     2501.28     2604.38     78.40 o 
   3  -7   3      240.20      263.00     17.42 o 
   4  -7   3      407.40      392.39     51.68 o 
   5  -7   3       28.60       72.78     21.05 o 
   6  -7   3       15.38       28.07     11.33 o 
 -10  -6   3     1820.18     1892.57    171.78 o 
  -9  -6   3       33.86       67.41     16.96 o 
  -8  -6   3      354.01      447.63    100.76 o 
  -7  -6   3     2035.96     2223.02    140.43 o 
  -6  -6   3      166.53      153.49     18.85 o 
  -5  -6   3      494.42      516.66     74.08 o 
  -4  -6   3      428.11      380.76     39.97 o 
  -3  -6   3      667.25      646.72     89.56 o 
  -2  -6   3     3412.43     3784.44    155.12 o 
  -1  -6   3      254.11      292.03     49.66 o 
   0  -6   3     1607.53     1660.86     79.75 o 
   1  -6   3     3771.96     3485.18    170.04 o 
   2  -6   3       16.62       44.89     13.17 o 
   3  -6   3      572.35      565.27     36.07 o 
   4  -6   3       27.91       26.38      9.00 o 
   5  -6   3      274.08      288.44     21.19 o 
   6  -6   3     1501.56     1518.07     54.07 o 
 -11  -5   3      322.43      342.50     44.35 o 
 -10  -5   3        3.74       33.48     26.72 o 
  -9  -5   3      736.63      681.69     94.28 o 
  -8  -5   3     1007.93     1104.92     46.52 o 
  -7  -5   3      223.57      256.92     24.55 o 
  -6  -5   3      128.67      124.00     28.65 o 
  -5  -5   3      266.82      287.38     25.98 o 
  -4  -5   3     5977.40     6218.71    298.26 o 
  -3  -5   3     1370.35     1370.65     62.94 o 
  -2  -5   3     1765.62     1654.30     88.79 o 
  -1  -5   3     3894.55     3876.61     88.60 o 
   0  -5   3      261.18      200.44     13.77 o 
   1  -5   3     3514.38     3315.92     61.14 o 
   2  -5   3     1020.93     1102.71     40.05 o 
   3  -5   3      372.10      368.10     30.64 o 
   4  -5   3     2461.47     2452.26     90.68 o 
   5  -5   3       50.16       50.92      8.60 o 
   6  -5   3     4748.66     4844.42     69.04 o 
   7  -5   3      655.33      586.72     61.89 o 
 -11  -4   3        5.99       10.81      9.18 o 
 -10  -4   3      492.25      531.41     42.87 o 
  -9  -4   3        5.03        8.02      9.45 o 
  -8  -4   3     2774.43     2744.19     98.19 o 
  -7  -4   3       50.95       68.99     12.88 o 
  -6  -4   3      906.85      857.31     68.22 o 
  -5  -4   3     2123.41     2196.45     94.23 o 
  -4  -4   3     2037.33     2193.67     82.89 o 
  -3  -4   3     3029.86     3057.99     73.43 o 
  -2  -4   3     4898.37     5018.53    148.39 o 
  -1  -4   3      357.20      368.72     22.00 o 
   0  -4   3     1945.73     2014.06     67.97 o 
   1  -4   3        2.65       17.09      4.60 o 
   2  -4   3      895.90      989.48     42.86 o 
   3  -4   3      786.32      716.10     24.36 o 
   4  -4   3     1790.90     1687.03     50.28 o 
   5  -4   3     1630.98     1558.79     51.02 o 
   6  -4   3       26.44       25.76      4.11 o 
   7  -4   3      748.06      734.30     38.36 o 
   8  -4   3     1352.82     1266.91     57.66 o 
 -11  -3   3      746.26      772.61     60.35 o 
 -10  -3   3      593.78      622.19     47.67 o 
  -9  -3   3     1290.63     1457.08     71.34 o 
  -8  -3   3        0.94       23.82     17.18 o 
  -7  -3   3     4549.23     4851.82    142.89 o 
  -6  -3   3      522.09      514.94     49.52 o 
  -5  -3   3      995.16     1044.96     50.03 o 
  -4  -3   3     8025.18     8073.33    196.79 o 
  -3  -3   3     5989.42     6392.89    142.36 o 
  -2  -3   3     7053.35     6861.25    134.72 o 
  -1  -3   3     3306.61     3184.38     55.25 o 
   0  -3   3       28.41       65.50     10.60 o 
   1  -3   3     3195.80     3059.64     59.35 o 
   2  -3   3      158.82      122.02      6.39 o 
   3  -3   3     5172.77     5283.22     93.92 o 
   4  -3   3       70.14       69.97      9.84 o 
   5  -3   3      178.45      150.86     12.84 o 
   6  -3   3     7209.58     7561.60    307.73 o 
   7  -3   3      761.10      793.31     27.04 o 
   8  -3   3       62.12      100.04     11.69 o 
   9  -3   3      745.74      667.68     62.07 o 
 -11  -2   3      408.92      340.44     53.35 o 
 -10  -2   3      697.17      621.96     43.27 o 
  -9  -2   3      295.53      302.05     26.05 o 
  -8  -2   3     1689.81     1736.01    182.71 o 
  -7  -2   3       10.81       17.69      9.22 o 
  -6  -2   3     3405.87     3489.35    168.81 o 
  -5  -2   3     3450.67     3686.61    131.67 o 
  -4  -2   3      437.16      321.70     20.79 o 
  -3  -2   3    11333.18    11852.16    235.96 o 
  -2  -2   3     1440.27     1423.91     43.04 o 
  -1  -2   3     4012.79     3915.99     53.17 o 
   0  -2   3     3118.55     2987.89     41.51 o 
   1  -2   3     3901.41     3951.44     65.75 o 
   2  -2   3     9043.97     9285.48    114.56 o 
   3  -2   3      197.07      154.12      6.96 o 
   4  -2   3     6594.63     6887.91    200.53 o 
   5  -2   3     1443.52     1297.90     39.24 o 
   6  -2   3       34.61       39.07      3.91 o 
   7  -2   3     1399.04     1301.49     78.44 o 
   8  -2   3       42.05       31.67      7.60 o 
   9  -2   3     2551.54     2611.00     83.57 o 
  10  -2   3        2.26       16.55     10.71 o 
 -11  -1   3       17.33       21.75     11.03 o 
 -10  -1   3     1184.18     1080.52     57.95 o 
  -9  -1   3        1.88       29.28      9.63 o 
  -8  -1   3     1110.82     1248.58     65.00 o 
  -7  -1   3     2356.58     2371.39    104.27 o 
  -6  -1   3      128.17      125.33     14.33 o 
  -5  -1   3     9150.25     9336.91    320.03 o 
  -4  -1   3     1798.21     1765.56    130.26 o 
  -3  -1   3      590.59      497.26     26.09 o 
  -2  -1   3     2125.56     1983.15     54.37 o 
  -1  -1   3     1341.53     1484.75     30.70 o 
   0  -1   3     3690.43     3545.45     92.27 o 
   1  -1   3     1529.59     1537.67     30.35 o 
   2  -1   3       99.27       81.16      5.70 o 
   3  -1   3     8580.33     8214.68    100.86 o 
   4  -1   3       26.45       23.12      2.88 o 
   5  -1   3       92.45       90.58      7.13 o 
   6  -1   3      658.98      610.92     20.51 o 
   7  -1   3      793.41      759.83     34.82 o 
   8  -1   3     2905.25     2999.34     84.99 o 
   9  -1   3      404.09      339.69     41.11 o 
  10  -1   3     1088.74     1213.74     58.29 o 
  11  -1   3     1703.60     1759.17     86.90 o 
 -11   0   3      601.89      612.00     84.92 o 
 -10   0   3      748.36      828.09    135.61 o 
  -9   0   3     1296.93     1382.26     58.07 o 
  -8   0   3     2279.35     2405.03     68.68 o 
  -7   0   3     2106.63     2197.80     96.84 o 
  -6   0   3     4257.49     4372.19    176.96 o 
  -5   0   3       11.72       44.43     11.69 o 
  -4   0   3     1798.23     1761.79     83.98 o 
  -3   0   3     1023.00      905.15     29.27 o 
  -2   0   3     1801.98     1562.60     59.64 o 
  -1   0   3        4.49       19.86      4.37 o 
   0   0   3    13687.77    13849.25    239.41 o 
   1   0   3     4006.61     3930.19     41.88 o 
   2   0   3     3835.02     3822.12     40.65 o 
   3   0   3      643.69      720.84     23.63 o 
   4   0   3     3565.36     3618.70     84.34 o 
   5   0   3     2731.65     2819.64    119.20 o 
   6   0   3     2065.65     2204.65     73.40 o 
   7   0   3      370.19      372.60     21.60 o 
   8   0   3        7.18       16.19      6.00 o 
   9   0   3     4707.18     5039.74    220.49 o 
  10   0   3      991.16      970.67     53.62 o 
  11   0   3      215.09      213.56     42.82 o 
  12   0   3      577.59      376.30     86.72 o 
 -11   1   3      545.66      439.70     48.62 o 
 -10   1   3     1631.93     1712.34    116.90 o 
  -9   1   3      141.16       94.73     20.69 o 
  -8   1   3     5864.19     6126.46    162.20 o 
  -7   1   3      377.61      466.01     51.89 o 
  -6   1   3      263.62      306.13     28.59 o 
  -5   1   3     3620.94     3718.87     92.46 o 
  -4   1   3      348.77      345.42     38.12 o 
  -3   1   3     2899.59     2825.11     48.74 o 
  -2   1   3       15.10       18.82      5.15 o 
  -1   1   3     1205.69     1269.18     47.95 o 
   0   1   3    52115.48    53395.69   1370.15 o 
   1   1   3     1081.89     1152.62     49.68 o 
   2   1   3      649.86      565.63     12.27 o 
   3   1   3     1599.64     1501.48     42.84 o 
   4   1   3     3656.17     3780.81    163.23 o 
   5   1   3     1229.64     1052.22     80.20 o 
   6   1   3      722.28      764.93     26.74 o 
   7   1   3      652.07      618.88     27.93 o 
   8   1   3     3761.04     3692.66    124.27 o 
   9   1   3      926.85      825.20     44.35 o 
  10   1   3     1532.94     1547.13     63.15 o 
  11   1   3      895.41      881.43     49.39 o 
  12   1   3      187.90      167.69     40.30 o 
 -11   2   3      802.28      742.08     98.78 o 
 -10   2   3      956.88      932.28     46.76 o 
  -9   2   3     2285.67     2248.74     61.08 o 
  -8   2   3      609.73      595.20     35.40 o 
  -7   2   3      703.43      689.45     54.71 o 
  -6   2   3     1706.10     1589.05    122.98 o 
  -5   2   3       37.73       19.35      5.76 o 
  -4   2   3     1586.43     1507.81     70.72 o 
  -3   2   3     3650.43     3803.76     96.67 o 
  -2   2   3     3941.08     3807.31     68.03 o 
  -1   2   3      688.64      687.48     36.15 o 
   0   2   3     9477.80     9596.48     95.57 o 
   1   2   3      113.71      137.35      8.54 o 
   2   2   3      144.07      149.09      5.57 o 
   3   2   3       90.56      114.81     11.51 o 
   4   2   3      187.93      176.13      6.56 o 
   5   2   3      150.46      135.40      6.39 o 
   6   2   3     3409.98     3606.84     62.14 o 
   7   2   3       21.45       24.18      5.90 o 
   8   2   3     3602.22     3563.75    120.61 o 
   9   2   3     1351.68     1506.90     44.68 o 
  10   2   3      379.48      360.92     44.80 o 
  11   2   3     1569.03     1653.46     78.54 o 
  12   2   3      166.38       84.56     28.16 o 
 -10   3   3      153.71      156.80     28.43 o 
  -9   3   3        0.47       11.56      8.42 o 
  -8   3   3     1112.26     1126.92     72.46 o 
  -7   3   3        7.07       15.37      7.10 o 
  -6   3   3      201.49      203.78     23.09 o 
  -5   3   3       19.71       35.61      5.13 o 
  -4   3   3       61.69       49.75      8.10 o 
  -3   3   3     7425.51     6890.50    131.54 o 
  -2   3   3      914.82      921.55     28.52 o 
  -1   3   3     4609.61     4904.92     90.68 o 
   0   3   3     5613.88     5404.37     92.15 o 
   1   3   3     1141.23     1107.78     30.55 o 
   2   3   3      143.84      193.47      6.80 o 
   3   3   3     1082.70     1022.95     32.17 o 
   4   3   3       54.06       35.33      2.97 o 
   5   3   3    11156.07    11922.41    203.35 o 
   6   3   3     4915.62     4928.36     84.44 o 
   7   3   3      779.20      704.69     40.75 o 
   8   3   3     2315.02     2307.89     79.72 o 
   9   3   3      116.09      113.36     15.54 o 
  10   3   3     1048.47     1024.19     50.47 o 
  11   3   3       49.00       69.72     20.42 o 
  12   3   3       15.30       47.95     20.69 o 
 -10   4   3      636.52      536.34     69.54 o 
  -9   4   3      352.29      351.47     38.32 o 
  -8   4   3      767.55      815.14     27.51 o 
  -7   4   3       41.38       64.25     10.89 o 
  -6   4   3      575.85      541.00     37.57 o 
  -5   4   3     5674.41     5764.79    208.49 o 
  -4   4   3      821.93      823.07     35.46 o 
  -3   4   3     1067.59     1071.47     43.76 o 
  -2   4   3    15662.72    15764.50    288.87 o 
  -1   4   3     5613.42     5687.79     97.22 o 
   0   4   3     5314.83     5058.80     64.74 o 
   1   4   3      695.39      660.69     15.31 o 
   2   4   3      360.83      399.83     22.09 o 
   3   4   3    19002.38    19336.90    352.90 o 
   4   4   3      749.59      828.17     30.40 o 
   5   4   3     5305.52     5218.23    118.84 o 
   6   4   3     6170.79     6516.03    111.12 o 
   7   4   3      989.97      936.03     42.79 o 
   8   4   3      980.63      965.83     59.75 o 
   9   4   3      113.63      114.26     28.65 o 
  10   4   3      168.37      180.58     16.55 o 
  11   4   3      842.17      777.97    117.67 o 
  12   4   3      885.04      463.56     89.42 o 
 -10   5   3       73.09       61.98     17.63 o 
  -9   5   3       37.89       48.67     19.34 o 
  -8   5   3       40.34       41.02     15.56 o 
  -7   5   3      580.55      561.10     31.84 o 
  -6   5   3     5293.07     5715.44    159.14 o 
  -5   5   3        7.48       13.17      3.66 o 
  -4   5   3      387.10      409.42     19.21 o 
  -3   5   3     3357.38     3377.30     59.04 o 
  -2   5   3      175.61      217.32      9.72 o 
  -1   5   3      232.92      186.75     11.54 o 
   0   5   3      968.20      859.24     24.81 o 
   1   5   3      818.96      775.08     24.35 o 
   2   5   3     2848.13     2777.16     55.47 o 
   3   5   3     5897.79     6086.93     83.45 o 
   4   5   3     4470.70     4241.64     69.95 o 
   5   5   3     1996.31     1846.95     59.33 o 
   6   5   3     1766.59     1761.92     61.79 o 
   7   5   3     2415.47     2237.87    123.38 o 
   8   5   3      150.54      180.00     26.76 o 
   9   5   3     1549.34     1633.93     75.61 o 
  10   5   3      423.75      433.22     31.12 o 
  11   5   3     3488.54     3180.80    133.14 o 
  12   5   3     3145.80     2596.24    328.62 o 
  -9   6   3       41.29       81.41     19.70 o 
  -8   6   3     1791.95     1793.08     80.78 o 
  -7   6   3      211.27      247.12     32.93 o 
  -6   6   3     1231.31     1285.89     62.43 o 
  -5   6   3     3422.60     3254.89    109.55 o 
  -4   6   3      918.08      783.25     43.12 o 
  -3   6   3     2957.06     2949.05     82.36 o 
  -2   6   3     1269.59     1182.32     50.84 o 
  -1   6   3      397.44      435.70     17.55 o 
   0   6   3     3051.23     2963.67     73.04 o 
   1   6   3       75.56       82.05      8.23 o 
   2   6   3     3215.39     3050.66     91.93 o 
   3   6   3     1516.81     1368.79     95.40 o 
   4   6   3     1067.95     1289.39     53.18 o 
   5   6   3     3145.08     3282.49     76.10 o 
   6   6   3      135.13      122.38     13.28 o 
   7   6   3      251.24      252.60     70.66 o 
   8   6   3     6964.69     6661.32    764.61 o 
   9   6   3      333.95      337.72     23.80 o 
  10   6   3      667.19      725.47     64.64 o 
  11   6   3      242.26      219.59     39.31 o 
  -9   7   3     2377.32     2326.36    180.37 o 
  -8   7   3       10.39       22.13     17.36 o 
  -7   7   3     1337.41     1314.22     63.96 o 
  -6   7   3     7917.36     8392.90   1161.02 o 
  -5   7   3       17.87       42.37     18.35 o 
  -4   7   3     4923.19     4908.67    290.93 o 
  -3   7   3      968.88      988.75     82.22 o 
  -2   7   3      549.44      598.32     43.63 o 
  -1   7   3     6251.71     6579.61    110.13 o 
   0   7   3      314.61      289.93     22.49 o 
   1   7   3     2182.18     2226.85    100.13 o 
   2   7   3     1499.74     1384.78     51.89 o 
   3   7   3     5156.35     5367.14    164.67 o 
   4   7   3     3506.73     3481.83    173.31 o 
   5   7   3        7.10       28.69      9.36 o 
   6   7   3      985.31     1037.44     61.19 o 
   7   7   3      530.46      542.68     44.50 o 
   8   7   3     3740.31     3874.10    216.76 o 
   9   7   3      601.75      505.21     73.99 o 
  10   7   3       20.13       31.36     14.08 o 
  11   7   3     1336.63     1073.94    139.26 o 
  12   7   3      850.17      647.35    132.69 o 
  -9   8   3       94.34       73.86     21.41 o 
  -8   8   3     1215.35     1287.06     54.79 o 
  -7   8   3      698.19      656.44     61.35 o 
  -6   8   3      332.53      345.27     39.31 o 
  -5   8   3     1802.73     1820.07    332.67 o 
  -4   8   3      810.34      879.36     47.95 o 
  -3   8   3     1779.71     1809.36    115.06 o 
  -2   8   3      163.92      180.55     24.74 o 
  -1   8   3      116.77      112.02      9.03 o 
   0   8   3     1060.32      985.99     45.15 o 
   1   8   3     1154.83     1073.06     62.75 o 
   2   8   3     5491.07     5463.53    188.88 o 
   3   8   3       30.09       37.93      6.85 o 
   4   8   3      750.87      743.33     44.23 o 
   5   8   3     1207.62     1216.66     70.70 o 
   6   8   3        1.42       42.83     42.06 o 
   7   8   3     1510.88     1479.25     49.33 o 
   8   8   3       27.57       32.75     10.26 o 
   9   8   3      425.64      361.43     42.01 o 
  10   8   3     1924.02     1889.55    132.56 o 
  11   8   3       34.14       28.30      8.71 o 
  12   8   3      540.62      387.01    110.56 o 
  -8   9   3      185.49      174.79     34.36 o 
  -7   9   3      416.54      385.30     58.20 o 
  -6   9   3      157.93      127.65     24.11 o 
  -5   9   3        8.38       28.97     17.00 o 
  -4   9   3      548.78      654.28     37.96 o 
  -3   9   3     2152.38     2100.65     68.01 o 
  -2   9   3     1026.91      913.09     52.36 o 
  -1   9   3       58.25       47.12      6.92 o 
   0   9   3     1533.76     1505.43     82.71 o 
   1   9   3     4470.30     4078.34     72.53 o 
   2   9   3      138.75      141.17     14.30 o 
   3   9   3      805.45      842.79     50.71 o 
   4   9   3      725.80      800.10     62.78 o 
   5   9   3     1478.45     1535.69     53.20 o 
   6   9   3      331.97      273.92     20.32 o 
   7   9   3       14.70       18.30      9.00 o 
   8   9   3     1420.23     1452.97     68.10 o 
   9   9   3      488.71      466.81     48.26 o 
  10   9   3       77.13      102.96     18.61 o 
  11   9   3      391.44      377.28     36.38 o 
  -7  10   3       85.44       44.98     14.12 o 
  -6  10   3      640.88      615.78     79.34 o 
  -5  10   3       43.80       66.84     21.95 o 
  -4  10   3      481.07      473.64     50.92 o 
  -3  10   3      900.10      953.49     48.13 o 
  -2  10   3       12.10       50.92     19.43 o 
  -1  10   3     2904.34     2687.67    142.99 o 
   0  10   3      110.73      132.06     33.42 o 
   1  10   3        1.98        8.89      8.55 o 
   2  10   3     4404.32     4209.49    130.13 o 
   3  10   3        1.33       20.04      7.24 o 
   4  10   3      711.87      684.14     65.45 o 
   5  10   3      108.26       97.29     15.62 o 
   6  10   3     2108.54     2056.59     95.31 o 
   7  10   3     2072.86     2263.45    141.73 o 
   8  10   3        9.61       18.04      9.29 o 
   9  10   3      778.73      736.05     60.86 o 
  10  10   3     1190.99     1133.32     82.92 o 
  11  10   3      328.13      262.30     38.54 o 
  -6  11   3      195.20      223.37     33.91 o 
  -5  11   3       93.27       91.94     21.68 o 
  -4  11   3       55.74       48.40     20.78 o 
  -3  11   3     1563.00     1495.13     74.04 o 
  -2  11   3     1092.76     1094.18     64.32 o 
  -1  11   3       57.57       84.47     22.67 o 
   0  11   3      155.80      190.11     34.50 o 
   1  11   3        2.83       28.67     17.00 o 
   2  11   3      259.18      292.86     28.52 o 
   3  11   3      246.82      245.33     20.97 o 
   4  11   3      229.33      212.16     26.13 o 
   5  11   3     2220.14     2324.90    181.81 o 
   6  11   3      353.24      341.07     43.59 o 
   7  11   3      338.81      337.98     47.00 o 
   8  11   3      569.55      583.21     91.58 o 
   9  11   3      549.61      467.19     53.26 o 
  10  11   3     1243.97      945.42     73.86 o 
  -5  12   3      168.88      204.48     38.68 o 
  -4  12   3     1809.81     1877.64    150.77 o 
  -3  12   3       42.36       66.21     25.19 o 
  -2  12   3      138.72      146.81     27.26 o 
  -1  12   3     1659.93     1745.31     83.30 o 
   0  12   3        5.68       39.58     20.51 o 
   1  12   3      625.52      704.39     71.43 o 
   2  12   3      168.92      154.45     20.33 o 
   3  12   3       39.08       52.02     15.52 o 
   4  12   3     1279.15     1414.11    216.98 o 
   5  12   3       82.20      138.51     43.59 o 
   6  12   3      392.05      292.84     35.02 o 
   7  12   3     1121.76     1042.61    144.34 o 
   8  12   3        2.66       12.93     10.95 o 
   9  12   3      692.50      658.06     60.77 o 
  -3  13   3      243.90      260.52     38.59 o 
  -2  13   3     1319.61     1224.62    104.53 o 
  -1  13   3      498.81      499.28     67.20 o 
   0  13   3      128.51      159.86     29.33 o 
   1  13   3       35.56       51.46     23.75 o 
   2  13   3     1043.72      949.44     59.91 o 
   3  13   3      215.05      204.93     23.78 o 
   4  13   3      638.50      665.98     53.30 o 
   5  13   3      733.65      713.83     75.39 o 
   6  13   3      392.79      310.39     58.38 o 
   7  13   3     1229.03     1263.38    258.86 o 
   8  13   3      308.41      217.07     32.49 o 
  -1  14   3       65.51       76.92     22.67 o 
   0  14   3       53.49       51.19     17.63 o 
   1  14   3      656.21      754.58     73.95 o 
   2  14   3      341.76      384.49     57.93 o 
   3  14   3     1196.21     1428.38    119.74 o 
   4  14   3      393.15      419.57     62.34 o 
   5  14   3      479.24      322.07     46.19 o 
   6  14   3     1074.78     1020.86     44.02 o 
  -4 -11   4      272.12      225.00    104.40 o 
  -3 -11   4       25.77       42.05     12.14 o 
  -2 -11   4      431.07      368.82     36.78 o 
   0 -11   4      521.86      556.49     79.88 o 
   1 -11   4     1171.02     1259.62    106.33 o 
   2 -11   4      261.60      335.37     57.12 o 
  -6 -10   4      601.24      541.95     46.69 o 
  -5 -10   4      338.87      334.62     31.76 o 
  -4 -10   4      303.62      290.85     34.16 o 
  -3 -10   4       26.87       55.34     21.95 o 
  -2 -10   4      309.25      246.15     28.48 o 
  -1 -10   4      866.34      917.92    105.07 o 
   0 -10   4      161.08       88.38     20.92 o 
   1 -10   4     1869.26     1821.69     94.82 o 
   2 -10   4      593.21      703.58     41.83 o 
   3 -10   4      492.87      400.59     57.57 o 
   4 -10   4      788.04      809.46     71.79 o 
  -7  -9   4      687.87      645.83     63.87 o 
  -6  -9   4      153.62      147.95     26.81 o 
  -5  -9   4      848.62      857.72    120.91 o 
  -4  -9   4       11.82       18.82      9.89 o 
  -3  -9   4      263.01      255.37     43.54 o 
  -2  -9   4     2481.41     2354.70     73.82 o 
  -1  -9   4        2.28       55.66     14.11 o 
   0  -9   4     1068.57     1104.38    107.68 o 
   1  -9   4      620.32      593.71     42.27 o 
   2  -9   4      118.17      167.78     31.67 o 
   3  -9   4     1473.85     1308.56     64.86 o 
   4  -9   4       16.05       38.68     19.52 o 
   5  -9   4       19.82       34.45     14.66 o 
  -8  -8   4        1.03       41.53     16.36 o 
  -7  -8   4      492.15      537.84     52.22 o 
  -6  -8   4      531.53      520.85     38.91 o 
  -5  -8   4       70.12       86.42     18.24 o 
  -4  -8   4     2239.09     2258.69     63.92 o 
  -3  -8   4        8.21       30.51     12.01 o 
  -2  -8   4     6245.80     6613.67    188.61 o 
  -1  -8   4     2064.45     2093.09     55.35 o 
   0  -8   4        2.05       21.70      8.76 o 
   1  -8   4     2067.66     2067.43     69.18 o 
   2  -8   4      950.87      952.86     36.66 o 
   3  -8   4      228.22      272.40     33.38 o 
   4  -8   4      428.52      445.21     73.05 o 
   5  -8   4       73.80       43.90     16.37 o 
  -9  -7   4       37.48       28.05     20.06 o 
  -8  -7   4     2335.25     2434.08     65.17 o 
  -7  -7   4        6.85       18.67     10.57 o 
  -6  -7   4      694.17      682.47     50.09 o 
  -5  -7   4     2214.78     2380.47     64.75 o 
  -4  -7   4      483.33      536.61     36.19 o 
  -3  -7   4     6356.60     6684.26    245.28 o 
  -2  -7   4      128.58      124.24     28.29 o 
  -1  -7   4      434.90      456.12     31.23 o 
   0  -7   4     4024.80     4283.24    163.41 o 
   1  -7   4       19.08       14.70      7.70 o 
   2  -7   4      494.74      483.61     80.69 o 
   3  -7   4     1478.67     1436.44     53.98 o 
   4  -7   4     1847.32     1723.01     41.94 o 
   5  -7   4      342.53      372.97     34.00 o 
   6  -7   4       76.88       69.45     16.73 o 
 -10  -6   4      705.99      699.85     51.86 o 
  -9  -6   4      797.91      831.15     36.32 o 
  -8  -6   4      288.76      313.21     32.90 o 
  -7  -6   4      501.66      580.33     45.02 o 
  -6  -6   4       93.61      143.84     24.17 o 
  -5  -6   4      397.78      475.60     32.91 o 
  -4  -6   4     2108.64     2143.32     96.78 o 
  -3  -6   4     1541.94     1758.52     81.35 o 
  -2  -6   4     3137.64     2973.83    129.05 o 
  -1  -6   4     1417.64     1614.55     45.51 o 
   0  -6   4      589.49      598.37     48.94 o 
   1  -6   4      575.03      704.48     55.68 o 
   2  -6   4      403.73      415.68     41.49 o 
   3  -6   4     1355.56     1427.35     47.23 o 
   4  -6   4        6.51       19.74     18.76 o 
   5  -6   4      253.09      238.17     23.16 o 
   6  -6   4     1994.76     1927.03     65.58 o 
 -10  -5   4       34.78       71.07     22.85 o 
  -9  -5   4       21.31       39.43     14.06 o 
  -8  -5   4     1517.96     1665.69     63.92 o 
  -7  -5   4      560.60      521.07     44.29 o 
  -6  -5   4      787.17      868.26     60.05 o 
  -5  -5   4      139.70      136.70     19.07 o 
  -4  -5   4     1446.56     1553.86    100.58 o 
  -3  -5   4     3966.86     3978.44    153.47 o 
  -2  -5   4      146.75      110.80     13.84 o 
  -1  -5   4      139.70      224.99     20.70 o 
   0  -5   4      511.85      487.65     31.79 o 
   1  -5   4      825.66      957.46     55.00 o 
   2  -5   4     1866.08     1823.88     76.98 o 
   3  -5   4       77.80       59.83      7.04 o 
   4  -5   4      851.41      777.85     48.58 o 
   5  -5   4     2641.19     2462.16    125.99 o 
   6  -5   4      485.83      487.95     27.65 o 
 -10  -4   4      168.48      162.09     26.40 o 
  -9  -4   4      168.61      192.90     22.95 o 
  -8  -4   4     4107.00     4313.47    187.21 o 
  -7  -4   4      437.72      449.64     39.67 o 
  -6  -4   4       14.96       49.24     13.07 o 
  -5  -4   4     4191.07     4404.78    221.75 o 
  -4  -4   4      508.07      446.00     35.00 o 
  -3  -4   4       31.47       28.95      9.03 o 
  -2  -4   4     1592.41     1598.39     84.56 o 
  -1  -4   4      131.81      130.85     19.03 o 
   0  -4   4     4305.06     4303.91    140.07 o 
   1  -4   4       20.45       32.52      6.72 o 
   2  -4   4       54.09       52.99     19.32 o 
   3  -4   4     4359.07     4554.60    275.37 o 
   4  -4   4       84.33      107.52     16.71 o 
   5  -4   4      953.32      916.54     62.72 o 
   6  -4   4     2905.84     3039.16     48.35 o 
   7  -4   4        3.46       14.84      6.30 o 
 -11  -3   4      688.10      634.84     83.35 o 
 -10  -3   4       88.38       79.49     37.65 o 
  -9  -3   4      419.97      454.51     34.79 o 
  -8  -3   4      123.48      130.38     28.65 o 
  -7  -3   4        3.04       25.55     16.96 o 
  -6  -3   4     2520.20     2519.46    111.95 o 
  -5  -3   4      200.41      166.73     21.73 o 
  -4  -3   4      306.49      320.29     24.11 o 
  -3  -3   4     3402.47     3536.05     83.76 o 
  -2  -3   4     2365.86     2536.13    119.38 o 
  -1  -3   4      407.97      444.59     25.55 o 
   0  -3   4      472.39      538.00     28.38 o 
   1  -3   4     2747.04     2714.49     61.92 o 
   2  -3   4     6574.62     6625.53    133.96 o 
   3  -3   4      438.19      469.18     24.82 o 
   4  -3   4      868.38      822.29     36.68 o 
   5  -3   4     1648.30     1621.48     76.66 o 
   6  -3   4     2427.38     2407.31    103.92 o 
   7  -3   4      369.03      401.58     45.34 o 
   8  -3   4       38.81       28.79      9.99 o 
   9  -3   4      237.11      288.86     27.26 o 
 -11  -2   4      534.97      523.15    127.70 o 
 -10  -2   4        3.40       29.10     11.10 o 
  -9  -2   4       26.84       46.98     14.15 o 
  -8  -2   4     1662.41     1786.76    168.05 o 
  -7  -2   4      812.02      883.42     36.52 o 
  -6  -2   4      852.25      876.42     69.37 o 
  -5  -2   4     3677.17     3703.60    152.21 o 
  -4  -2   4      218.58      249.11     43.09 o 
  -3  -2   4     6293.79     6129.41    321.52 o 
  -2  -2   4      232.64      260.47     17.41 o 
  -1  -2   4     2741.83     2528.95    112.81 o 
   0  -2   4    12903.88    12540.61    264.13 o 
   1  -2   4       41.71       47.60      8.01 o 
   2  -2   4     7860.30     7855.07    162.36 o 
   3  -2   4     6841.47     6910.79    192.67 o 
   4  -2   4        3.92       14.93      3.22 o 
   5  -2   4     2313.64     2427.38    118.19 o 
   6  -2   4      681.20      613.80     44.53 o 
   7  -2   4        3.37       17.83     20.65 o 
   8  -2   4     1991.39     2088.42     97.25 o 
   9  -2   4      801.59      780.31     43.09 o 
  10  -2   4     2355.01     2279.77     93.83 o 
 -11  -1   4        0.72       22.07      9.67 o 
 -10  -1   4      861.05      729.42     65.08 o 
  -9  -1   4      953.19     1020.26     80.56 o 
  -8  -1   4       35.80       35.29      8.98 o 
  -7  -1   4     1589.68     1608.02     56.93 o 
  -6  -1   4     5237.77     5491.42    118.51 o 
  -5  -1   4     2749.65     3146.71    114.44 o 
  -4  -1   4     4066.95     4530.07    237.40 o 
  -3  -1   4        0.28       26.95     10.08 o 
  -2  -1   4     2042.68     1953.96     84.06 o 
  -1  -1   4     9448.43     9628.26    121.21 o 
   0  -1   4     1635.83     1509.37     45.75 o 
   1  -1   4     8646.54     8939.30    125.47 o 
   2  -1   4     3578.83     3559.44     59.83 o 
   3  -1   4     4777.27     4741.64     91.76 o 
   4  -1   4     2003.33     1918.35     64.09 o 
   5  -1   4     2373.97     2394.55    174.53 o 
   6  -1   4      642.69      631.61     52.45 o 
   7  -1   4       64.82       52.36     11.60 o 
   8  -1   4     3906.13     4192.31     97.61 o 
   9  -1   4     1826.14     1967.60     69.72 o 
  10  -1   4       66.19       47.41     15.20 o 
  11  -1   4     1405.62     1353.09     53.44 o 
 -11   0   4     2225.84     2070.62    116.31 o 
 -10   0   4       79.22       67.02     44.67 o 
  -9   0   4      172.19      251.09     29.51 o 
  -8   0   4     3516.38     3637.51    119.66 o 
  -7   0   4      398.60      352.42     30.95 o 
  -6   0   4     3374.07     3346.12    113.53 o 
  -5   0   4        1.29       13.96      7.84 o 
  -4   0   4       49.52       45.29      9.23 o 
  -3   0   4     4792.70     4727.00    129.18 o 
  -2   0   4      169.84      204.54     18.29 o 
  -1   0   4     2742.43     2440.91     56.01 o 
   0   0   4    38830.50    37853.66    862.67 o 
   1   0   4      521.02      564.70     17.53 o 
   2   0   4     4403.49     4279.17     55.42 o 
   3   0   4      160.12      147.03      7.35 o 
   4   0   4     2049.07     2000.83     87.69 o 
   5   0   4     1729.29     1822.14    102.37 o 
   6   0   4      978.79      980.11     63.87 o 
   7   0   4     1513.81     1535.53    123.07 o 
   8   0   4      462.50      458.62     40.12 o 
   9   0   4      769.73      753.59     59.73 o 
  10   0   4     1338.92     1319.17     63.51 o 
  11   0   4      530.76      555.77     57.93 o 
  12   0   4        3.88       28.70     11.33 o 
 -11   1   4       90.05       52.92     14.54 o 
 -10   1   4     1220.77     1123.86     46.67 o 
  -9   1   4     1980.34     2070.97    113.48 o 
  -8   1   4      981.94      888.53     50.05 o 
  -7   1   4      170.44      249.11     55.51 o 
  -6   1   4      774.68      772.12     56.99 o 
  -5   1   4     3425.65     3425.66    122.38 o 
  -4   1   4     3739.87     3945.72     92.01 o 
  -3   1   4     3274.07     3139.36    166.23 o 
  -2   1   4     7052.82     6652.33    145.43 o 
  -1   1   4     1168.83     1117.67     33.72 o 
   0   1   4    19765.12    20012.91    351.57 o 
   1   1   4     2766.79     2710.65     37.27 o 
   2   1   4      180.05      181.53     10.48 o 
   3   1   4     1653.99     1661.51     81.37 o 
   4   1   4      278.11      237.62     42.10 o 
   5   1   4     1551.25     1551.36     89.06 o 
   6   1   4     2726.55     2898.42     96.80 o 
   7   1   4      203.10      240.46     30.86 o 
   8   1   4     4013.18     4113.78    245.14 o 
   9   1   4       99.18      116.05     15.65 o 
  10   1   4      352.67      389.17     42.46 o 
  11   1   4      499.17      353.36     40.66 o 
  12   1   4       88.02       30.68     16.28 o 
 -11   2   4     1055.17     1064.23     63.06 o 
 -10   2   4      138.48      172.15     22.22 o 
  -9   2   4      998.55      895.56     60.37 o 
  -8   2   4       73.39       99.10     17.67 o 
  -7   2   4      204.26      261.00     47.54 o 
  -6   2   4     2712.62     2981.27     69.92 o 
  -5   2   4     1430.54     1555.17     88.30 o 
  -4   2   4     6167.70     6356.32    318.52 o 
  -3   2   4     5196.63     4825.48    145.15 o 
  -2   2   4     1300.01     1482.86     50.52 o 
  -1   2   4     5709.70     5457.78    119.67 o 
   0   2   4     1944.52     2124.45     81.04 o 
   1   2   4      493.47      561.86     15.46 o 
   2   2   4     2131.60     1922.16     39.44 o 
   3   2   4     3769.00     3624.74     60.01 o 
   4   2   4     4487.37     4225.69     81.38 o 
   5   2   4     1507.60     1597.42     91.31 o 
   6   2   4     2125.26     2162.91    131.34 o 
   7   2   4     2973.93     3045.05    177.58 o 
   8   2   4      546.30      542.37     62.61 o 
   9   2   4      737.64      747.21     44.62 o 
  10   2   4     1115.52     1252.96     67.29 o 
  11   2   4      595.35      634.58     59.91 o 
  12   2   4      711.70      789.13     71.34 o 
 -11   3   4      196.62      207.63     42.64 o 
 -10   3   4      698.56      584.20     76.11 o 
  -9   3   4       73.22       58.26     13.36 o 
  -8   3   4     1423.38     1421.37     41.63 o 
  -7   3   4     1185.17     1130.57     39.72 o 
  -6   3   4     2139.93     2003.46     88.07 o 
  -5   3   4     4488.58     4286.72    234.57 o 
  -4   3   4      840.18      813.06     34.95 o 
  -3   3   4     5848.44     5523.14    186.77 o 
  -2   3   4     6872.66     6840.02    250.61 o 
  -1   3   4       20.18       39.15      4.66 o 
   0   3   4     4911.42     5088.91     86.44 o 
   1   3   4     2264.98     2438.11     29.60 o 
   2   3   4     2866.41     2822.67     61.39 o 
   3   3   4        6.73       27.07      4.12 o 
   4   3   4       91.79       79.05      8.30 o 
   5   3   4     4733.50     4835.04     85.03 o 
   6   3   4      560.02      539.23     23.13 o 
   7   3   4     1540.06     1530.86     66.58 o 
   8   3   4        7.78       18.14     14.03 o 
   9   3   4      106.53       70.91     38.86 o 
  10   3   4     1545.63     1499.00     64.32 o 
  11   3   4       30.52       61.17     19.43 o 
  12   3   4      306.17      229.76     38.41 o 
 -10   4   4        2.23       28.16     15.38 o 
  -9   4   4     1399.53     1454.83     70.89 o 
  -8   4   4      575.17      539.84     47.72 o 
  -7   4   4     1914.35     1901.78     65.17 o 
  -6   4   4     2397.38     2780.46    118.93 o 
  -5   4   4       73.06       62.71      7.72 o 
  -4   4   4     5113.04     5301.36    270.96 o 
  -3   4   4      274.15      259.73     12.43 o 
  -2   4   4      264.91      334.30     14.61 o 
  -1   4   4     6922.33     6853.01    241.27 o 
   0   4   4       33.98       30.06      6.26 o 
   1   4   4     2320.98     2106.88     60.79 o 
   2   4   4       18.77       37.88      9.01 o 
   3   4   4     2331.77     2405.06     67.57 o 
   4   4   4     3183.54     3037.66     70.65 o 
   5   4   4      184.01      213.89     10.62 o 
   6   4   4      341.09      318.93     18.68 o 
   7   4   4      441.75      481.06     25.98 o 
   8   4   4      618.83      632.87     54.05 o 
   9   4   4       24.65       30.53      8.91 o 
  10   4   4       12.99       16.82     10.62 o 
  11   4   4     1673.08     1642.49     79.07 o 
  12   4   4     1782.26     1855.96     73.14 o 
 -10   5   4      392.55      317.29     39.40 o 
  -9   5   4      534.12      451.69     49.93 o 
  -8   5   4      257.70      295.97     32.21 o 
  -7   5   4      111.55      127.11     19.66 o 
  -6   5   4     1725.07     1788.43     57.13 o 
  -5   5   4      976.90      925.67     64.04 o 
  -4   5   4      124.70      129.29     10.34 o 
  -3   5   4      533.76      446.21     24.90 o 
  -2   5   4      142.43      139.41      8.25 o 
  -1   5   4     1043.21      811.31     40.45 o 
   0   5   4     1705.11     1706.25     59.06 o 
   1   5   4     2494.27     2558.79     50.54 o 
   2   5   4    10489.81    10412.17    159.12 o 
   3   5   4      229.14      192.96      8.91 o 
   4   5   4      269.95      245.54     12.46 o 
   5   5   4     1683.91     1653.28     57.88 o 
   6   5   4      118.74       86.01      7.20 o 
   7   5   4     3169.17     3178.28     94.06 o 
   8   5   4      492.28      473.70     41.64 o 
   9   5   4     1950.69     2044.36     68.56 o 
  10   5   4      708.44      743.43     49.21 o 
  11   5   4        4.60       18.80     11.69 o 
  12   5   4     1752.19     1589.95    163.10 o 
 -10   6   4      369.23      361.91     60.72 o 
  -9   6   4      209.96      262.86     43.45 o 
  -8   6   4      238.10      297.41     42.01 o 
  -7   6   4     1751.06     1701.23     67.83 o 
  -6   6   4      680.15      686.81     37.59 o 
  -5   6   4      186.44      183.92     14.37 o 
  -4   6   4     1286.62     1254.63     59.30 o 
  -3   6   4     1097.65     1092.90     38.78 o 
  -2   6   4     3895.88     4314.07     74.63 o 
  -1   6   4      339.11      324.19     14.43 o 
   0   6   4     1395.14     1364.74     44.16 o 
   1   6   4     8103.75     7877.28    204.90 o 
   2   6   4      115.83       96.85      7.37 o 
   3   6   4     3484.12     3524.89    158.69 o 
   4   6   4     5948.52     5876.27    130.28 o 
   5   6   4      392.32      379.65     26.40 o 
   6   6   4      951.96      892.89     51.32 o 
   7   6   4      990.47      940.58     55.40 o 
   8   6   4     5453.81     5608.04    159.29 o 
   9   6   4      965.46      872.20    101.61 o 
  10   6   4     1814.67     1714.93     97.92 o 
  11   6   4       17.88       31.58     18.62 o 
  12   6   4       79.69       89.33     20.33 o 
  -9   7   4      815.12      747.21    129.09 o 
  -8   7   4      392.10      318.82     47.05 o 
  -7   7   4       59.71       73.32     21.95 o 
  -6   7   4     1903.47     1733.26     67.74 o 
  -5   7   4       39.64       36.34     17.09 o 
  -4   7   4     1287.06     1185.35     71.73 o 
  -3   7   4       90.45       85.76      6.69 o 
  -2   7   4      610.05      583.17     25.05 o 
  -1   7   4     4837.01     4860.58    135.96 o 
   0   7   4      570.97      564.01     22.72 o 
   1   7   4     1139.11     1047.68     57.72 o 
   2   7   4     1623.19     1546.04     54.84 o 
   3   7   4        8.80       30.55     22.67 o 
   4   7   4     3426.39     3684.43    130.13 o 
   5   7   4        0.71       28.48      7.41 o 
   6   7   4      271.05      249.32     45.83 o 
   7   7   4     2242.64     2309.03    100.84 o 
   8   7   4       47.31       55.41     16.82 o 
   9   7   4     2063.49     2120.13     58.88 o 
  10   7   4      585.35      506.50     37.46 o 
  11   7   4      189.57      117.40     24.65 o 
  12   7   4     1235.63      930.10    189.64 o 
  -9   8   4        3.10        5.49     12.68 o 
  -8   8   4      231.85      267.99     43.36 o 
  -7   8   4      970.72     1044.08     57.66 o 
  -6   8   4     1091.36     1145.46     63.60 o 
  -5   8   4      347.80      433.61     51.46 o 
  -4   8   4       35.19      104.53     26.54 o 
  -3   8   4     3389.24     3235.23    196.83 o 
  -2   8   4     4794.08     4871.03     97.98 o 
  -1   8   4     1476.15     1499.10     65.72 o 
   0   8   4     3736.29     3768.57    125.31 o 
   1   8   4     2292.61     2156.75     86.04 o 
   2   8   4     1622.61     1724.51     76.11 o 
   3   8   4     1166.13     1112.18     51.00 o 
   4   8   4       16.92       44.22     10.40 o 
   5   8   4     1537.34     1693.05     45.51 o 
   6   8   4      790.30      784.28     62.09 o 
   7   8   4     1979.85     1880.72     82.29 o 
   8   8   4     1886.73     1758.47     67.05 o 
   9   8   4       47.61       54.75     11.62 o 
  10   8   4     1177.71     1048.14     39.31 o 
  11   8   4      372.96      437.21     60.54 o 
  12   8   4      589.58      340.32     95.36 o 
  -8   9   4      281.78      243.61     43.72 o 
  -7   9   4     1208.40     1261.78     56.14 o 
  -6   9   4      475.41      406.53     44.98 o 
  -5   9   4        6.12       79.43     24.83 o 
  -4   9   4     3999.21     4249.89    132.78 o 
  -3   9   4     3653.99     3713.55     98.33 o 
  -2   9   4     4212.36     4568.26    190.36 o 
  -1   9   4     4708.03     4701.72    158.22 o 
   0   9   4     1010.97      970.15     66.89 o 
   1   9   4     2869.77     2650.00    140.08 o 
   2   9   4     2487.71     2566.49     60.72 o 
   3   9   4       38.77       46.14     14.21 o 
   4   9   4     1363.12     1449.40     83.28 o 
   5   9   4      420.89      333.04     35.10 o 
   6   9   4     2670.45     2547.94     52.95 o 
   7   9   4       77.79      104.89     11.95 o 
   8   9   4      118.39       92.18     14.18 o 
   9   9   4     1906.94     1996.84     63.45 o 
  10   9   4      103.68      116.47     17.69 o 
  11   9   4      282.44      335.01     54.61 o 
  -7  10   4       28.51       29.06     14.39 o 
  -6  10   4      102.79       41.11     14.21 o 
  -5  10   4      969.56      965.72     54.97 o 
  -4  10   4      348.88      350.03     37.33 o 
  -3  10   4     2223.03     2191.60     83.30 o 
  -2  10   4     2609.41     2712.65    129.72 o 
  -1  10   4      588.41      752.34     47.95 o 
   0  10   4       10.17       34.30     14.03 o 
   1  10   4      368.93      345.86     22.19 o 
   2  10   4       16.15       16.76      9.03 o 
   3  10   4      869.37      849.98     33.82 o 
   4  10   4     4561.35     4602.95    186.58 o 
   5  10   4      502.70      469.30     28.05 o 
   6  10   4        1.76       40.19     10.43 o 
   7  10   4     1796.08     1805.20     54.43 o 
   8  10   4      406.99      314.17     23.77 o 
   9  10   4       37.16       53.05     22.04 o 
  10  10   4      201.58      204.44     26.34 o 
  11  10   4       50.11       27.08     13.49 o 
  -6  11   4        4.29       54.52     21.50 o 
  -5  11   4      426.02      475.08     65.49 o 
  -4  11   4      752.05      736.23     75.84 o 
  -3  11   4       78.87       39.85     17.36 o 
  -2  11   4      588.90      764.84     50.47 o 
  -1  11   4       41.87       38.68     17.00 o 
   0  11   4      174.10      177.76     25.82 o 
   1  11   4       50.56       63.09     20.51 o 
   2  11   4      197.66      194.17     16.90 o 
   3  11   4     2363.69     2182.67     86.67 o 
   4  11   4      412.17      401.68     35.44 o 
   5  11   4     1194.85     1181.29     68.01 o 
   6  11   4     3020.51     2993.62    108.31 o 
   7  11   4        0.34       37.51     18.35 o 
   8  11   4       18.51       35.17     14.12 o 
   9  11   4       95.25      134.83     29.24 o 
  10  11   4      275.67      191.74     25.68 o 
  -5  12   4      848.40      887.72     58.11 o 
  -4  12   4      294.47      268.35     36.88 o 
  -3  12   4      464.74      521.59     59.28 o 
  -2  12   4      114.88      105.88     23.93 o 
  -1  12   4       67.82      124.77     32.48 o 
   0  12   4      372.40      423.17     41.47 o 
   1  12   4     1792.94     1811.16     75.21 o 
   2  12   4      874.90      971.61    234.80 o 
   3  12   4      235.25      158.88     23.45 o 
   4  12   4      377.08      343.16     32.14 o 
   5  12   4      624.75      586.66     51.60 o 
   6  12   4      344.71      324.45     33.47 o 
   7  12   4       74.61       75.34     16.27 o 
   8  12   4        3.81       13.89      8.83 o 
   9  12   4     1235.10     1148.32    161.84 o 
  -4  13   4       41.94       66.93     21.14 o 
  -3  13   4       95.74      103.36     23.12 o 
  -2  13   4      411.08      404.82     61.89 o 
  -1  13   4      579.93      520.78     57.66 o 
   0  13   4      642.00      621.17     66.66 o 
   1  13   4       13.31       32.57     16.01 o 
   2  13   4      425.43      383.86     42.55 o 
   3  13   4     1411.84     1324.84    177.85 o 
   4  13   4       63.90       90.09     25.55 o 
   5  13   4       79.80       71.29     20.68 o 
   6  13   4      571.83      551.49     62.75 o 
   7  13   4      629.68      572.91     67.62 o 
   8  13   4      252.11      231.11     69.58 o 
  -2  14   4      643.29      572.42     45.88 o 
  -1  14   4      140.26      135.21     31.04 o 
   0  14   4      163.28      174.52     28.34 o 
   1  14   4     1840.43     2057.92    164.54 o 
   2  14   4      414.65      507.55     70.53 o 
   3  14   4      164.58      161.48     32.21 o 
   4  14   4      304.10      240.91     22.85 o 
   5  14   4      182.87      154.68     30.05 o 
   6  14   4      652.94      539.09     89.56 o 
   7  14   4        0.57        8.80     10.05 o 
  -5 -10   5       60.29       49.92     14.71 o 
  -4 -10   5        0.34       22.51     12.92 o 
  -3 -10   5     1160.78     1083.19     67.53 o 
  -2 -10   5      160.29      137.52     18.47 o 
  -1 -10   5       16.64       45.26     13.32 o 
   0 -10   5     2270.68     2524.19    197.01 o 
   1 -10   5       13.78       30.86     13.85 o 
   2 -10   5      382.55      423.44     61.89 o 
   3 -10   5      325.23      303.70     52.09 o 
  -6  -9   5      523.20      457.64     48.18 o 
  -5  -9   5      445.95      378.41     37.30 o 
  -4  -9   5      219.85      152.06     21.96 o 
  -3  -9   5       42.21       56.71     17.80 o 
  -2  -9   5     2456.41     2417.36     84.68 o 
  -1  -9   5      586.79      676.14     46.19 o 
   0  -9   5       74.26       68.64     17.81 o 
   1  -9   5        7.14       14.35      9.63 o 
   2  -9   5       16.60       35.71     19.52 o 
   3  -9   5      760.92      778.15     43.81 o 
   4  -9   5       20.42       31.40     16.46 o 
  -7  -8   5      104.19       82.22     16.02 o 
  -6  -8   5     1923.06     2085.71    101.74 o 
  -5  -8   5      418.76      495.74     41.08 o 
  -4  -8   5      723.22      757.78     50.88 o 
  -3  -8   5     2516.81     2569.73    169.84 o 
  -2  -8   5      749.73      762.62     54.09 o 
  -1  -8   5       53.29       39.92     10.74 o 
   0  -8   5      521.85      473.57     44.90 o 
   1  -8   5      137.48      127.57     22.45 o 
   2  -8   5     1249.78     1341.53     88.97 o 
   4  -8   5      800.71      814.14     80.06 o 
  -8  -7   5      486.81      454.46     48.27 o 
  -7  -7   5      478.59      454.12     45.48 o 
  -6  -7   5      265.19      236.71     70.48 o 
  -5  -7   5      435.52      490.55     39.28 o 
  -4  -7   5      664.00      677.72     33.52 o 
  -3  -7   5      920.66      991.88     36.64 o 
  -2  -7   5       83.63       84.79     16.43 o 
  -1  -7   5      781.25      798.86     41.33 o 
   0  -7   5     1604.55     1694.48     65.61 o 
   1  -7   5        7.27       36.68      9.94 o 
   2  -7   5     1317.64     1474.23     71.65 o 
   3  -7   5     2122.16     2216.37     54.50 o 
   4  -7   5        8.63       12.80     10.39 o 
   5  -7   5     2000.09     1923.25     81.86 o 
  -9  -6   5      796.70      769.75     40.00 o 
  -8  -6   5       39.23       59.30     14.90 o 
  -7  -6   5      393.45      320.76     41.83 o 
  -6  -6   5      994.15     1085.45     44.63 o 
  -5  -6   5     1328.52     1287.97     43.54 o 
  -4  -6   5      422.63      486.70     33.27 o 
  -3  -6   5     1154.22     1197.17     44.36 o 
  -2  -6   5     1656.87     1725.10    107.23 o 
  -1  -6   5     3914.97     4015.12    119.97 o 
   0  -6   5     4101.45     4113.37    136.51 o 
   1  -6   5     2773.02     2747.05     84.37 o 
   2  -6   5      675.14      729.35    149.69 o 
   3  -6   5     3608.09     3613.49    113.70 o 
   4  -6   5     1650.31     1616.01     58.15 o 
   5  -6   5      143.68      162.03     59.78 o 
  -9  -5   5      174.60      188.95     25.16 o 
  -8  -5   5     3099.15     3304.96    114.79 o 
  -7  -5   5       56.85       69.47     16.14 o 
  -6  -5   5     1788.84     1757.10     53.45 o 
  -5  -5   5     1626.69     1619.25     86.98 o 
  -4  -5   5       72.69       80.71     15.77 o 
  -3  -5   5     1908.55     1800.58    108.63 o 
  -2  -5   5     1717.25     1749.23     79.88 o 
  -1  -5   5     3105.55     2951.55    154.06 o 
   0  -5   5     3426.43     3392.47     78.21 o 
   1  -5   5      357.19      338.12     36.75 o 
   2  -5   5     3386.21     3437.80    145.32 o 
   3  -5   5     3413.42     3456.68    100.91 o 
   4  -5   5      228.51      213.82     41.20 o 
   5  -5   5     3125.26     3111.72     97.38 o 
   6  -5   5      373.41      311.66     24.78 o 
 -10  -4   5      237.09      208.12     28.88 o 
  -9  -4   5     1041.33     1076.28     41.29 o 
  -8  -4   5      374.68      357.99     42.60 o 
  -7  -4   5      665.66      691.21     35.52 o 
  -6  -4   5     1242.16     1375.21     57.63 o 
  -5  -4   5       28.34       53.49     11.50 o 
  -4  -4   5     1001.89      950.16     75.18 o 
  -3  -4   5       10.37       64.86     17.86 o 
  -2  -4   5      146.76      175.35     29.10 o 
  -1  -4   5      949.77      906.68     53.29 o 
   0  -4   5     2586.41     2715.02    112.93 o 
   1  -4   5     1176.93     1025.26     58.42 o 
   2  -4   5     2997.76     3019.98    166.11 o 
   3  -4   5       36.14       68.38     19.30 o 
   4  -4   5     2044.81     2099.33     90.33 o 
   5  -4   5      263.78      257.26     17.17 o 
   6  -4   5     1373.56     1360.84     49.43 o 
   7  -4   5       87.72       75.84     15.20 o 
 -10  -3   5      297.81      227.88     46.15 o 
  -9  -3   5     1106.76     1283.23    117.62 o 
  -8  -3   5     1985.65     2080.27     69.60 o 
  -7  -3   5     1078.87     1059.83     38.67 o 
  -6  -3   5     1973.30     2129.29     74.80 o 
  -5  -3   5      155.87      213.61     25.43 o 
  -4  -3   5      904.90      838.45     52.07 o 
  -3  -3   5     2903.62     2817.93    118.09 o 
  -2  -3   5      414.20      387.36     26.90 o 
  -1  -3   5     3503.49     3381.08     79.66 o 
   0  -3   5     1049.42     1097.95     85.15 o 
   1  -3   5        3.94       21.99      9.51 o 
   2  -3   5     7757.66     8294.57    282.53 o 
   3  -3   5      154.91      169.97     17.42 o 
   4  -3   5       21.80       62.11      9.87 o 
   5  -3   5      198.96      183.53     15.71 o 
   6  -3   5     1233.00     1305.15     87.17 o 
   7  -3   5      946.72      972.92     54.88 o 
   8  -3   5        9.83       10.53      8.64 o 
   9  -3   5      377.74      448.99     43.18 o 
 -10  -2   5      617.70      551.09     56.44 o 
  -9  -2   5      418.55      439.42     69.81 o 
  -8  -2   5      973.25     1029.96     44.86 o 
  -7  -2   5      881.77      911.59     42.71 o 
  -6  -2   5       47.68       56.05     13.12 o 
  -5  -2   5      981.30     1143.91     69.03 o 
  -4  -2   5     1369.93     1401.63     79.58 o 
  -3  -2   5     3732.47     3770.09    134.86 o 
  -2  -2   5     3125.23     3119.97     75.05 o 
  -1  -2   5      282.62      280.84     21.37 o 
   0  -2   5     2779.99     2828.58     92.50 o 
   1  -2   5     3120.10     2886.14    177.89 o 
   2  -2   5      843.23      862.08     50.59 o 
   3  -2   5      271.32      250.79     15.37 o 
   4  -2   5      744.04      670.20     46.27 o 
   5  -2   5     1711.49     1759.08     63.31 o 
   6  -2   5      473.93      527.43     46.31 o 
   7  -2   5      106.14      103.36     20.51 o 
   8  -2   5     2098.38     2015.46     69.45 o 
   9  -2   5      718.45      825.65     77.73 o 
  10  -2   5      746.37      752.69     74.04 o 
 -10  -1   5        6.42       24.18      9.85 o 
  -9  -1   5      436.29      435.99     33.29 o 
  -8  -1   5       10.83       29.47     32.88 o 
  -7  -1   5      347.03      280.19     26.45 o 
  -6  -1   5      397.70      335.82     78.76 o 
  -5  -1   5       83.01       79.50     22.89 o 
  -4  -1   5     3670.04     3889.65    158.96 o 
  -3  -1   5       26.06       57.61     17.86 o 
  -2  -1   5     1069.74     1041.82     50.96 o 
  -1  -1   5     1427.54     1151.91     64.59 o 
   0  -1   5       12.73       23.53      6.76 o 
   1  -1   5     1303.40     1221.61     43.90 o 
   2  -1   5       86.45       86.09      9.27 o 
   3  -1   5     1330.05     1243.58     40.25 o 
   4  -1   5     6199.69     6429.43    151.10 o 
   5  -1   5      121.49       99.86      7.49 o 
   6  -1   5     2922.34     3377.37    106.33 o 
   7  -1   5     3792.51     4204.28    172.09 o 
   8  -1   5       43.48       48.94     11.24 o 
   9  -1   5     1007.67     1098.05     57.84 o 
  10  -1   5      408.94      370.99     37.60 o 
  11  -1   5      172.82      116.05     20.96 o 
 -11   0   5      184.04      119.56     45.79 o 
 -10   0   5     2417.57     2366.04     73.77 o 
  -9   0   5        3.01       21.50     16.82 o 
  -8   0   5       12.88       33.56     14.93 o 
  -7   0   5     1290.93     1335.65     47.39 o 
  -6   0   5      917.62      888.48     70.23 o 
  -5   0   5     2537.22     2500.83    105.77 o 
  -4   0   5      117.16      136.24     25.55 o 
  -3   0   5     5450.72     5772.68    130.37 o 
  -2   0   5     1488.77     1332.90     55.41 o 
  -1   0   5     1877.26     1887.73     95.88 o 
   0   0   5    10410.90    10674.56    223.89 o 
   1   0   5     3905.53     3742.51    104.89 o 
   2   0   5     9740.93     9886.33    225.80 o 
   3   0   5     1041.52      950.60     43.60 o 
   4   0   5     3580.16     3736.38    178.48 o 
   5   0   5     6218.18     6546.12    197.64 o 
   6   0   5     1015.48      989.20     79.70 o 
   7   0   5     2593.85     2944.57    178.30 o 
   8   0   5      155.63      143.85     16.01 o 
   9   0   5       33.24       34.72     14.21 o 
  10   0   5     1183.26     1172.45     58.74 o 
  11   0   5        2.18       -0.18      9.81 o 
  12   0   5     1420.94     1217.43     63.87 o 
 -11   1   5      127.22      124.72     22.53 o 
 -10   1   5      158.29       86.69     13.35 o 
  -9   1   5     1137.69     1279.77    108.31 o 
  -8   1   5      120.63       95.64     22.00 o 
  -7   1   5     1260.51     1328.22     59.58 o 
  -6   1   5      110.91      119.31     16.38 o 
  -5   1   5     3336.44     3276.19    135.23 o 
  -4   1   5    10937.29    10766.48    462.02 o 
  -3   1   5      554.44      527.90     39.27 o 
  -2   1   5     2163.19     2045.80     89.63 o 
  -1   1   5     4024.65     3937.21     65.67 o 
   0   1   5      359.91      278.77     10.90 o 
   1   1   5     6995.25     6861.38    100.53 o 
   2   1   5      520.27      585.92     19.42 o 
   3   1   5     6467.23     6525.43    170.56 o 
   4   1   5     9364.42     9526.37    199.84 o 
   5   1   5       82.89      141.51     20.15 o 
   6   1   5     3056.22     3184.76    161.84 o 
   7   1   5      507.81      558.38     51.46 o 
   8   1   5      592.95      622.88     51.64 o 
   9   1   5      616.87      716.44     59.01 o 
  10   1   5      201.90      242.62     28.97 o 
  11   1   5      938.72      964.82     58.02 o 
  12   1   5      113.71       71.97     16.28 o 
 -10   2   5      242.81      209.35     47.81 o 
  -9   2   5      426.16      417.80     44.89 o 
  -8   2   5      701.43      710.59     46.51 o 
  -7   2   5      198.93      182.23     22.31 o 
  -6   2   5     2956.69     3126.95    138.48 o 
  -5   2   5      938.99      917.80     68.01 o 
  -4   2   5      511.62      571.51     45.19 o 
  -3   2   5      822.63      872.33     90.90 o 
  -2   2   5      566.61      569.75     39.55 o 
  -1   2   5     5387.14     4855.18    162.84 o 
   0   2   5     1290.23     1262.44     35.91 o 
   1   2   5     1952.02     1937.88     53.04 o 
   2   2   5     3780.93     3705.64     49.72 o 
   4   2   5     8234.16     8381.29    177.09 o 
   5   2   5     5632.87     5905.87    187.30 o 
   6   2   5      535.46      455.65     39.85 o 
   7   2   5     2088.55     2044.25     73.86 o 
   8   2   5        9.24       23.21     11.69 o 
   9   2   5     1414.32     1426.77     81.50 o 
  10   2   5     1212.19     1134.58     62.70 o 
  11   2   5        2.72        4.50     11.78 o 
  12   2   5     1323.14     1478.58    121.18 o 
 -10   3   5      682.94      756.11     70.08 o 
  -9   3   5      196.29      255.03     28.51 o 
  -8   3   5      262.82      267.36     32.66 o 
  -7   3   5     4667.99     4772.91    149.61 o 
  -6   3   5       27.42       57.66     32.34 o 
  -5   3   5     1110.10     1089.18     66.66 o 
  -4   3   5     2691.82     2742.34    139.71 o 
  -3   3   5      441.37      473.94     33.07 o 
  -2   3   5     3356.20     3135.07     88.00 o 
  -1   3   5     1511.35     1542.45     54.57 o 
   0   3   5    10077.26     9968.39    124.61 o 
   1   3   5     4035.28     3728.09     50.65 o 
   2   3   5       99.62       71.62      8.44 o 
   3   3   5     4973.77     4978.66     82.50 o 
   4   3   5     2535.10     2410.93     99.00 o 
   5   3   5      899.03      910.05     37.61 o 
   6   3   5     2227.39     2292.63     94.32 o 
   7   3   5      934.70      956.09     79.34 o 
   8   3   5      275.32      306.49     46.60 o 
   9   3   5      297.57      420.56     40.12 o 
  10   3   5     1214.05     1297.31    265.83 o 
  11   3   5     1049.36     1026.08     57.66 o 
  12   3   5        4.28       26.63     12.59 o 
 -10   4   5       59.25       58.65     17.00 o 
  -9   4   5     1254.39     1250.62     70.89 o 
  -8   4   5     1484.35     1431.72     48.22 o 
  -7   4   5     1742.57     1774.16     55.51 o 
  -6   4   5     1481.31     1395.70     70.48 o 
  -5   4   5      496.30      525.94     34.12 o 
  -4   4   5     5137.48     4823.11    368.25 o 
  -3   4   5       55.29       43.93      6.36 o 
  -2   4   5     3925.38     4056.14     75.27 o 
  -1   4   5     4701.72     4864.56     91.15 o 
   0   4   5      349.68      301.44     19.55 o 
   1   4   5    13111.65    12880.54    185.57 o 
   2   4   5     4294.77     4157.32     93.09 o 
   3   4   5      295.50      365.84     15.60 o 
   4   4   5     7293.67     7902.52    137.51 o 
   5   4   5       32.40       34.65      5.45 o 
   6   4   5      422.70      393.68     18.43 o 
   7   4   5      439.15      414.28     25.97 o 
   8   4   5       40.60       26.50      5.42 o 
   9   4   5     2768.91     2834.01    134.22 o 
  10   4   5      133.72      138.36     28.70 o 
  11   4   5       83.72      105.07     21.59 o 
  12   4   5     2229.66     2032.92    162.02 o 
 -10   5   5      804.36      899.51     53.71 o 
  -9   5   5       12.59       19.07     12.77 o 
  -8   5   5      720.18      819.36    236.32 o 
  -7   5   5      232.33      206.65     57.80 o 
  -6   5   5        3.26       37.56      9.80 o 
  -5   5   5     1099.50     1051.36    122.37 o 
  -4   5   5      127.47       99.37     15.25 o 
  -3   5   5     1893.45     1959.67    135.69 o 
  -2   5   5     4466.79     4728.79    102.30 o 
  -1   5   5     1700.20     1603.70     51.91 o 
   0   5   5     5688.65     5638.74     90.25 o 
   1   5   5     4281.31     4286.37     61.01 o 
   2   5   5     3686.23     3527.21     59.44 o 
   3   5   5     5208.34     5336.72     95.86 o 
   4   5   5       97.06       80.52     10.75 o 
   5   5   5      289.10      298.07     17.96 o 
   6   5   5      288.28      294.44     20.35 o 
   7   5   5     1541.49     1436.57     65.84 o 
   8   5   5     4645.79     4826.52    138.85 o 
   9   5   5       77.93       76.77      8.55 o 
  10   5   5      701.86      719.86     47.95 o 
  11   5   5      199.31      190.36     30.77 o 
  12   5   5      253.39      201.96     30.14 o 
  -9   6   5      175.63      198.54     30.41 o 
  -8   6   5      260.64      329.25     40.75 o 
  -7   6   5      926.16     1030.67     58.56 o 
  -6   6   5     1471.22     1588.07     58.62 o 
  -5   6   5       99.27      101.98     13.51 o 
  -4   6   5      526.06      517.35     42.28 o 
  -3   6   5      125.94      138.26     10.47 o 
  -2   6   5     7135.04     7134.13    230.54 o 
  -1   6   5     2451.71     2363.94     98.91 o 
   0   6   5     2841.11     3045.11     79.08 o 
   1   6   5     1820.72     1642.75     68.57 o 
   2   6   5     2427.89     2424.21    112.22 o 
   3   6   5     1380.25     1477.77     70.89 o 
   4   6   5       71.96       44.78      7.03 o 
   5   6   5      276.40      246.33     13.79 o 
   6   6   5     1862.93     1841.54     88.41 o 
   7   6   5       77.68       81.99     17.68 o 
   8   6   5      201.64      219.73     55.33 o 
   9   6   5     2232.23     2201.12     73.48 o 
  10   6   5      138.28      105.43     29.78 o 
  11   6   5       72.42       82.22     19.34 o 
  12   6   5        7.03       24.11     13.94 o 
  -9   7   5       26.91       32.75     17.99 o 
  -8   7   5      489.91      486.14     64.77 o 
  -7   7   5       25.38       96.08     25.10 o 
  -6   7   5     1330.33     1491.18     63.33 o 
  -5   7   5      587.05      546.27     33.87 o 
  -4   7   5     2274.46     2253.84     67.59 o 
  -3   7   5     2039.82     2083.74     61.80 o 
  -2   7   5      142.60      107.58      8.60 o 
  -1   7   5      661.51      569.26     42.96 o 
   0   7   5     4864.74     4917.48    106.43 o 
   1   7   5      131.55      130.72     22.90 o 
   2   7   5      930.53      974.19     44.95 o 
   3   7   5      473.83      383.94     39.18 o 
   4   7   5     4792.90     4704.40    164.19 o 
   5   7   5     2714.20     2592.41    107.51 o 
   6   7   5       44.23       55.83     27.26 o 
   7   7   5     2222.73     2252.46     98.37 o 
   8   7   5     3386.33     3451.93     80.96 o 
   9   7   5      384.14      392.10     32.53 o 
  10   7   5      236.18      185.86     27.62 o 
  11   7   5       28.22       48.31     20.42 o 
  12   7   5     1482.95     1513.04    126.03 o 
  -8   8   5        1.98       34.00     17.72 o 
  -7   8   5      183.17      146.54     26.72 o 
  -6   8   5       15.81       18.89     13.22 o 
  -5   8   5     1840.92     1855.60     72.78 o 
  -4   8   5       27.45       36.25     14.75 o 
  -3   8   5        4.17       19.88      5.33 o 
  -2   8   5     2406.50     2379.89     49.02 o 
  -1   8   5      395.08      427.92     32.30 o 
   0   8   5       91.92       90.74      8.55 o 
   1   8   5     1095.00     1062.82     78.04 o 
   2   8   5      273.90      319.28     21.42 o 
   3   8   5     2794.65     2896.29    119.21 o 
   4   8   5      207.02      189.95     18.18 o 
   5   8   5      576.81      627.53     39.71 o 
   6   8   5     3006.61     3017.46    129.50 o 
   7   8   5        1.59       57.74     13.90 o 
   8   8   5     1663.52     1736.25     66.05 o 
   9   8   5      519.82      553.97     33.36 o 
  10   8   5      124.41      110.94     17.37 o 
  11   8   5     1899.48     1695.57     70.71 o 
  12   8   5      443.96      504.23     44.17 o 
  -8   9   5      818.41      964.73     59.73 o 
  -7   9   5      898.52      843.19     46.42 o 
  -6   9   5      601.43      652.30     67.74 o 
  -5   9   5      121.41      107.59     28.43 o 
  -4   9   5      216.53      231.02     33.29 o 
  -3   9   5     2192.82     2410.75    117.31 o 
  -2   9   5        6.01       19.05     13.13 o 
  -1   9   5      450.14      458.13     56.22 o 
   0   9   5       30.95       38.74      6.43 o 
   1   9   5     4440.34     4522.38    129.23 o 
   2   9   5      100.60       97.49     13.58 o 
   3   9   5      340.15      311.17     35.49 o 
   4   9   5     1375.16     1411.22    107.10 o 
   5   9   5      973.84     1012.32     78.62 o 
   6   9   5     1048.31     1071.77     39.03 o 
   7   9   5      448.22      474.72     44.98 o 
   8   9   5       55.09       91.44     17.72 o 
   9   9   5     1495.22     1500.00     51.28 o 
  10   9   5       70.97       37.78     20.92 o 
  11   9   5      817.71      749.91     70.26 o 
  -7  10   5      207.03      148.79     30.77 o 
  -6  10   5        6.00       68.01     22.04 o 
  -5  10   5     2153.94     2330.41    104.08 o 
  -4  10   5      219.46      140.61     34.27 o 
  -3  10   5     1536.95     1466.89     64.50 o 
  -2  10   5     2755.34     2908.41    138.63 o 
  -1  10   5       69.19       66.57      9.79 o 
   0  10   5     7914.60     7851.90    245.37 o 
   1  10   5      980.43      941.38     39.94 o 
   2  10   5      327.47      332.34     22.15 o 
   3  10   5     8771.60     8922.22    336.45 o 
   4  10   5       54.14       75.33     20.51 o 
   5  10   5     4088.41     4319.27     75.56 o 
   6  10   5     2850.45     2751.15     92.00 o 
   7  10   5       83.66       82.07     14.81 o 
   8  10   5     1184.43     1366.33     48.22 o 
   9  10   5      302.59      253.11     29.37 o 
  10  10   5      182.29      142.20     22.18 o 
  11  10   5      892.42      752.96     52.90 o 
  -6  11   5      996.39      983.98     59.37 o 
  -5  11   5      292.96      315.04     52.00 o 
  -4  11   5      268.57      250.63     39.67 o 
  -3  11   5      609.45      599.58     64.23 o 
  -2  11   5     1090.90     1188.73     66.48 o 
  -1  11   5      866.53      823.49     46.06 o 
   0  11   5       73.46       85.68      8.62 o 
   1  11   5     3650.17     3901.91    164.63 o 
   2  11   5     3856.01     3875.25    124.68 o 
   3  11   5      136.10      155.08     12.70 o 
   4  11   5     1664.34     1649.33     63.73 o 
   5  11   5      602.00      588.65     47.16 o 
   6  11   5     1685.59     1685.36     82.67 o 
   7  11   5       16.35       26.62     10.23 o 
   8  11   5       74.64       78.86     16.02 o 
   9  11   5      101.54       66.38     12.77 o 
  10  11   5       16.45       30.48     21.77 o 
  -5  12   5      465.47      487.22     39.58 o 
  -4  12   5        0.56       10.17     12.59 o 
  -3  12   5      672.23      865.23     88.52 o 
  -2  12   5        4.80       38.68     16.82 o 
  -1  12   5      177.84      159.86     33.47 o 
   0  12   5     1318.14     1250.26     66.93 o 
   1  12   5       42.82       59.01     20.15 o 
   2  12   5     2337.01     2312.86     56.94 o 
   3  12   5      111.03      155.27     36.16 o 
   4  12   5      152.01       94.96     15.54 o 
   5  12   5      177.17      197.98     18.45 o 
   6  12   5      751.33      718.43     47.61 o 
   7  12   5      344.08      410.50     34.73 o 
   8  12   5      114.95       90.78     19.39 o 
   9  12   5      804.98      741.77     62.25 o 
  -4  13   5      130.02      115.15     27.89 o 
  -3  13   5      228.16      176.68     29.78 o 
  -2  13   5     1020.80     1124.59     58.20 o 
  -1  13   5      641.79      776.98     82.67 o 
   0  13   5      710.49      573.49     62.34 o 
   1  13   5      757.67      819.72    236.68 o 
   2  13   5      366.62      406.26     46.06 o 
   3  13   5     1084.27     1025.65     57.21 o 
   4  13   5       67.95       70.62     13.57 o 
   5  13   5       44.32       43.30     12.88 o 
   6  13   5     1055.72     1028.98    104.76 o 
   7  13   5      102.67       57.04     11.38 o 
   8  13   5     1946.72     1898.44    369.96 o 
  -2  14   5      240.76      271.68     50.74 o 
  -1  14   5      461.97      465.63     67.92 o 
   0  14   5      530.00      640.42     88.97 o 
   1  14   5       51.59       55.42     17.81 o 
   2  14   5      205.59      188.83     36.34 o 
   3  14   5      152.57      154.73     32.39 o 
   5  14   5      227.69      192.03     49.97 o 
   6  14   5      360.07      258.87     33.02 o 
   7  14   5      643.98      487.96     86.95 o 
   2  15   5       82.10       95.27     25.82 o 
   3  15   5      113.42      104.80     24.02 o 
   4  15   5       10.29       73.77     31.85 o 
  -2 -10   6      575.11      586.10     91.71 o 
  -1 -10   6       40.23       17.15     10.37 o 
   0 -10   6       72.40       43.90     18.35 o 
   1 -10   6       97.28       57.03     16.91 o 
  -5  -9   6       26.00       53.89     25.82 o 
  -4  -9   6      653.10      656.12     70.35 o 
  -3  -9   6      310.20      321.78     30.89 o 
  -2  -9   6      179.77      157.73     23.92 o 
  -1  -9   6      592.24      541.35     55.51 o 
   0  -9   6       94.13       88.58     15.20 o 
   1  -9   6      208.19      219.01     26.44 o 
   2  -9   6      310.45      275.37     37.51 o 
   3  -9   6      763.81      778.24     70.44 o 
  -6  -8   6     1489.34     1519.28     90.92 o 
  -5  -8   6      653.64      591.31     56.02 o 
  -4  -8   6      411.22      364.34     32.08 o 
  -3  -8   6      725.20      714.11     53.24 o 
  -2  -8   6       12.54       47.79     12.94 o 
  -1  -8   6        1.82       20.56     19.39 o 
   0  -8   6      114.89      116.33     18.26 o 
   1  -8   6        0.23       16.79      8.17 o 
   2  -8   6     2053.51     2074.16    148.07 o 
   3  -8   6     1394.18     1490.37     78.71 o 
   4  -8   6       78.06       71.34     17.45 o 
  -7  -7   6     1155.85     1268.57     78.71 o 
  -6  -7   6      141.34      126.23     48.58 o 
  -5  -7   6       10.39       47.50     24.47 o 
  -4  -7   6      668.54      629.66     44.05 o 
  -3  -7   6      216.50      235.00     25.19 o 
  -2  -7   6      663.59      732.38     81.68 o 
  -1  -7   6      295.93      288.02     27.17 o 
   0  -7   6      901.10      887.03     37.51 o 
   1  -7   6     1144.18     1122.99     43.29 o 
   2  -7   6       69.23       77.08     15.84 o 
   3  -7   6     1017.94     1007.92     66.28 o 
   4  -7   6      582.03      607.86     56.40 o 
  -8  -6   6      771.20      760.24     69.67 o 
  -7  -6   6       76.03       39.94     15.83 o 
  -6  -6   6     1838.66     1896.61     81.28 o 
  -5  -6   6      479.26      432.05     38.17 o 
  -4  -6   6      620.94      628.35     32.47 o 
  -3  -6   6      181.33      200.02     25.24 o 
  -2  -6   6      403.96      384.59     34.04 o 
  -1  -6   6     3919.42     4183.27    134.68 o 
   0  -6   6      174.09      159.03     17.18 o 
   1  -6   6      133.77      134.96     12.81 o 
   2  -6   6     2183.40     2326.16     57.52 o 
   3  -6   6      111.41      121.14     20.29 o 
   4  -6   6      206.58      219.53     27.57 o 
   5  -6   6       48.12       41.15      9.29 o 
  -9  -5   6       30.26       50.02     28.43 o 
  -8  -5   6      663.46      577.46     57.84 o 
  -7  -5   6     2567.85     2649.79    194.58 o 
  -6  -5   6       16.75       82.58     32.84 o 
  -5  -5   6      772.93      780.84     62.48 o 
  -4  -5   6      378.34      390.43     35.10 o 
  -3  -5   6      190.24      176.91     17.20 o 
  -2  -5   6      739.63      753.55     66.89 o 
  -1  -5   6       16.07       75.87     16.41 o 
   0  -5   6     3924.76     3970.14    118.13 o 
   1  -5   6      380.70      325.22     23.11 o 
   2  -5   6     1398.97     1305.01     76.38 o 
   3  -5   6       76.78       93.70     18.31 o 
   4  -5   6       16.04       38.99     22.89 o 
   5  -5   6      824.72      841.13     31.90 o 
   6  -5   6      987.58      905.18     83.03 o 
  -9  -4   6     1328.96     1415.14     85.93 o 
  -8  -4   6     1462.91     1641.11     75.16 o 
  -7  -4   6        7.81       46.03     15.84 o 
  -6  -4   6      241.16      237.25     24.23 o 
  -5  -4   6       35.92       40.93     12.33 o 
  -4  -4   6     2199.80     2383.54     54.80 o 
  -3  -4   6       19.96       53.43     13.72 o 
  -2  -4   6     1812.91     1817.44     86.59 o 
  -1  -4   6     2159.62     2197.21     97.32 o 
   0  -4   6      110.51       92.99     12.23 o 
   1  -4   6     9140.37     9431.00    188.49 o 
   2  -4   6       10.19       14.21     11.51 o 
   3  -4   6      573.88      606.64     34.69 o 
   4  -4   6     2496.26     2798.81     74.13 o 
   5  -4   6      623.94      632.36     40.93 o 
   6  -4   6     8188.17     8776.13   1212.75 o 
   7  -4   6     1251.36     1296.86     59.37 o 
 -10  -3   6     1743.43     1940.96     68.95 o 
  -9  -3   6        1.04       39.56     12.91 o 
  -8  -3   6      929.60     1019.16     46.82 o 
  -7  -3   6      530.16      533.08     41.01 o 
  -6  -3   6      328.19      307.29     29.51 o 
  -5  -3   6      354.00      348.46     26.65 o 
  -4  -3   6     1226.21     1169.47     45.57 o 
  -3  -3   6     1770.76     1781.88     81.76 o 
  -2  -3   6     3314.69     3353.09     78.97 o 
  -1  -3   6      355.03      344.14     63.29 o 
   0  -3   6     1273.84     1121.35     63.70 o 
   1  -3   6      687.68      710.73     42.80 o 
   2  -3   6     2410.24     2453.43    137.37 o 
   3  -3   6      577.77      531.48     56.63 o 
   4  -3   6      676.52      618.45     74.77 o 
   5  -3   6     2060.18     2042.38    215.23 o 
   6  -3   6      608.98      609.60     33.39 o 
   7  -3   6      768.88      776.26     37.96 o 
   8  -3   6     1169.56     1148.16     55.51 o 
 -10  -2   6      630.37      622.96     35.49 o 
  -9  -2   6      433.87      456.98     51.23 o 
  -8  -2   6      108.11      104.62     17.88 o 
  -7  -2   6     1379.77     1471.17     48.14 o 
  -6  -2   6       14.32       25.38      9.42 o 
  -5  -2   6     1179.15     1098.73     55.24 o 
  -4  -2   6     4280.45     3983.96    436.22 o 
  -3  -2   6      350.19      449.42     36.30 o 
  -2  -2   6     1909.76     1667.13     80.73 o 
  -1  -2   6      713.66      733.23     65.13 o 
   0  -2   6        7.92       68.81     12.29 o 
   1  -2   6      776.59      827.99     39.84 o 
   2  -2   6       12.33       24.07      8.32 o 
   3  -2   6     1617.73     1591.81     64.12 o 
   4  -2   6     1094.06     1080.86     50.34 o 
   5  -2   6       27.65       25.66     12.81 o 
   6  -2   6     3096.97     3280.35     98.91 o 
   7  -2   6     1313.00     1226.06     67.83 o 
   8  -2   6        7.41       72.15     21.05 o 
   9  -2   6      759.73      763.31     67.29 o 
 -10  -1   6      538.98      521.75     99.00 o 
  -9  -1   6      337.74      346.20     33.07 o 
  -8  -1   6      187.72      145.87     24.62 o 
  -7  -1   6       15.24       27.65     21.37 o 
  -6  -1   6     1435.91     1554.38     53.59 o 
  -5  -1   6     1541.42     1602.00     95.29 o 
  -4  -1   6     1564.47     1696.27     48.47 o 
  -3  -1   6     2471.56     2482.29    104.88 o 
  -2  -1   6      376.30      378.73     25.84 o 
  -1  -1   6     2709.25     2774.17    140.88 o 
   0  -1   6      762.59      699.31     34.66 o 
   1  -1   6     3762.51     3502.81    104.67 o 
   2  -1   6     3173.36     3233.09    123.09 o 
   3  -1   6      489.91      449.51     33.83 o 
   4  -1   6     5846.81     5681.33    158.10 o 
   5  -1   6     1584.04     1642.25     49.60 o 
   6  -1   6       19.23       28.34     15.29 o 
   7  -1   6     1320.04     1252.60     59.64 o 
   8  -1   6      589.78      618.47     68.19 o 
   9  -1   6      914.97      861.37     81.68 o 
  10  -1   6       77.12       47.23     18.44 o 
  11  -1   6       36.23       27.71     11.51 o 
 -10   0   6      814.15      761.63    104.17 o 
  -9   0   6       11.43       36.79     14.31 o 
  -8   0   6      395.05      409.58     37.94 o 
  -7   0   6      487.99      523.91     55.15 o 
  -6   0   6       24.88       36.52     13.58 o 
  -5   0   6     2624.71     2619.37    115.00 o 
  -4   0   6     1271.49     1227.54     70.43 o 
  -3   0   6      177.18      169.42     18.80 o 
  -2   0   6     2599.49     2524.70    108.11 o 
  -1   0   6     1931.93     1910.36     76.59 o 
   0   0   6      434.10      326.08     19.69 o 
   1   0   6      968.16      981.41     33.95 o 
   2   0   6      256.68      206.86     16.68 o 
   3   0   6     3400.17     3558.10     63.11 o 
   4   0   6        4.03       12.82      3.63 o 
   5   0   6       33.05       68.01     14.84 o 
   6   0   6     1742.65     1908.41     69.99 o 
   7   0   6      208.57      327.99     32.03 o 
   8   0   6      394.38      519.43     45.25 o 
   9   0   6       45.88       27.17     11.24 o 
  10   0   6      252.47      255.22     37.15 o 
  11   0   6     1311.28     1219.23     53.35 o 
  12   0   6       63.48       55.06     18.62 o 
 -10   1   6       69.20       69.38     28.56 o 
  -9   1   6      773.75      786.36     71.00 o 
  -8   1   6     1261.24     1462.63    136.69 o 
  -7   1   6     2082.26     2231.04     79.88 o 
  -6   1   6      488.06      556.18     36.95 o 
  -5   1   6      609.18      565.28     46.70 o 
  -4   1   6      914.12      848.83    124.73 o 
  -3   1   6     2397.71     2418.67     89.40 o 
  -2   1   6      463.83      437.85     32.08 o 
  -1   1   6      249.99      205.07     20.96 o 
   0   1   6      594.15      485.23     35.35 o 
   1   1   6     2756.27     2513.36     55.20 o 
   2   1   6     1134.21      994.11     33.51 o 
   3   1   6     1720.21     1773.98     56.78 o 
   4   1   6     6880.26     6804.53    113.56 o 
   5   1   6      730.49      789.67     54.70 o 
   6   1   6     2003.80     2026.62    122.26 o 
   7   1   6      115.03      178.84     31.04 o 
   8   1   6      584.26      552.26     44.98 o 
   9   1   6     3429.41     3625.03    116.50 o 
  10   1   6      178.76      141.60     34.27 o 
  11   1   6      178.25      184.60     33.29 o 
  12   1   6     1237.17     1215.99     66.48 o 
 -10   2   6      486.48      499.66     50.91 o 
  -9   2   6        5.71       24.95     13.94 o 
  -8   2   6     2803.09     2857.73     98.60 o 
  -7   2   6      370.36      381.82     37.72 o 
  -6   2   6       37.42       53.70     12.81 o 
  -5   2   6      921.55      957.76    116.14 o 
  -4   2   6      976.07     1034.99     70.31 o 
  -3   2   6      382.05      331.05     31.53 o 
  -2   2   6       76.13       62.42     15.70 o 
  -1   2   6     2898.33     2796.06     72.62 o 
   0   2   6    24139.98    21935.81   2225.21 o 
   1   2   6      139.31      142.99     15.45 o 
   2   2   6     2043.03     2120.26    110.87 o 
   3   2   6     8253.51     8481.45    146.81 o 
   4   2   6     1993.36     2004.43     62.63 o 
   5   2   6     5045.81     5035.01    139.21 o 
   6   2   6      288.97      318.37     39.04 o 
   7   2   6     2621.24     3007.81    183.88 o 
   8   2   6     3447.16     3489.19     91.49 o 
   9   2   6     1525.31     1497.20     62.07 o 
  10   2   6     1529.19     1693.50     79.79 o 
  11   2   6      946.84      934.68     57.30 o 
  12   2   6      331.57      418.94     62.07 o 
 -10   3   6     1496.22     1370.27     73.77 o 
  -9   3   6     1491.06     1481.00     43.85 o 
  -8   3   6      205.04      186.91     17.18 o 
  -7   3   6     1137.47     1171.07     38.57 o 
  -6   3   6     1216.43     1272.67     44.81 o 
  -5   3   6      553.50      492.36     50.96 o 
  -4   3   6      522.35      547.91     69.63 o 
  -3   3   6       68.53       88.67     10.94 o 
  -2   3   6     5516.98     5540.70    146.23 o 
  -1   3   6      722.53      761.89    106.29 o 
   0   3   6     2083.75     2251.64     64.86 o 
   1   3   6     4194.14     3979.39     66.27 o 
   2   3   6     1973.28     1894.89     65.79 o 
   3   3   6      522.31      487.32     20.04 o 
   4   3   6      939.39      842.99     34.14 o 
   5   3   6      190.84      175.26     13.53 o 
   6   3   6     6474.08     6827.06    612.36 o 
   7   3   6       17.67       75.12     17.00 o 
   8   3   6     1440.64     1438.73     73.59 o 
   9   3   6     1160.14     1252.15     73.68 o 
  10   3   6      106.11      128.10     33.38 o 
  11   3   6     1048.09     1035.17     62.07 o 
  12   3   6       14.41       24.38     13.22 o 
 -10   4   6      753.81      709.15     48.67 o 
  -9   4   6        4.80       35.35     18.26 o 
  -8   4   6     1913.31     1996.47     63.08 o 
  -7   4   6       13.45       38.97     12.17 o 
  -6   4   6      157.38      187.50     48.08 o 
  -5   4   6      492.47      472.66     49.06 o 
  -4   4   6     2344.23     2290.10     98.06 o 
  -3   4   6     4678.79     4530.93    158.84 o 
  -2   4   6       12.25       37.61      9.15 o 
  -1   4   6     2735.34     2584.70    121.18 o 
   0   4   6     6312.27     6108.67    134.60 o 
   1   4   6      238.07      184.02     11.02 o 
   2   4   6     1692.60     1589.09     51.51 o 
   3   4   6      248.93      263.53     14.86 o 
   4   4   6     1802.59     1769.60     56.66 o 
   5   4   6     5802.52     6148.20    129.62 o 
   6   4   6     1045.45     1007.87     55.79 o 
   7   4   6     2852.44     2898.40    111.73 o 
   8   4   6     2720.89     2862.71    127.02 o 
   9   4   6      316.05      310.18     32.84 o 
  10   4   6     1090.92      994.78     95.45 o 
  11   4   6       56.37       49.39     22.31 o 
  12   4   6      550.63      510.43     73.68 o 
  -9   5   6      246.33      153.38     29.78 o 
  -8   5   6       40.47       59.46     22.22 o 
  -7   5   6      160.79      130.02     29.37 o 
  -6   5   6      877.60      843.15     36.59 o 
  -5   5   6     3281.74     3277.99    104.22 o 
  -4   5   6      278.61      258.85     21.39 o 
  -3   5   6     1203.84     1139.87     64.34 o 
  -2   5   6     8552.21     8696.26    385.23 o 
  -1   5   6        2.22       24.92      6.15 o 
   0   5   6     2898.74     2966.30    104.95 o 
   1   5   6       17.06       29.96      8.90 o 
   2   5   6      546.46      541.93     25.75 o 
   3   5   6    11890.70    12098.72    324.09 o 
   4   5   6      278.93      284.60     17.54 o 
   5   5   6     3761.55     3863.55    109.62 o 
   6   5   6     2227.36     2160.18     72.44 o 
   7   5   6      656.40      705.06     44.03 o 
   8   5   6     2857.60     2942.87    119.74 o 
   9   5   6      666.51      634.31     55.24 o 
  10   5   6      147.74      163.55     24.74 o 
  11   5   6      829.70      671.01     70.26 o 
  12   5   6      134.87      108.31     21.77 o 
  -9   6   6       56.38       56.14     15.29 o 
  -8   6   6      238.83      300.56     47.23 o 
  -7   6   6       48.97       15.47     13.67 o 
  -6   6   6     5195.75     5312.67    107.92 o 
  -5   6   6        5.69       13.31      9.18 o 
  -4   6   6      592.67      609.77     48.78 o 
  -3   6   6     2429.37     2199.84    100.16 o 
  -2   6   6     1667.02     1767.05     82.81 o 
  -1   6   6     1054.38      875.64     33.29 o 
   0   6   6      124.01       89.63      8.30 o 
   1   6   6      774.70      717.34     34.58 o 
   2   6   6     2208.50     2247.01     95.49 o 
   3   6   6     6059.27     6085.08    130.19 o 
   4   6   6     5474.42     5747.32    198.27 o 
   5   6   6      266.77      244.88     35.62 o 
   6   6   6     2750.15     2681.87    137.17 o 
   7   6   6      360.20      361.97     39.96 o 
   8   6   6      739.92      832.49     30.14 o 
   9   6   6      526.54      523.33     75.84 o 
  10   6   6      275.69      177.67     25.10 o 
  11   6   6     2043.17     1939.99    101.74 o 
  12   6   6      193.85      220.04     36.25 o 
  -9   7   6      187.25      192.51     37.24 o 
  -8   7   6      620.41      519.88     69.09 o 
  -7   7   6        1.09       23.21     13.76 o 
  -6   7   6      383.02      423.26     51.01 o 
  -5   7   6     2013.08     2059.15    124.23 o 
  -4   7   6       34.35       59.65     10.17 o 
  -3   7   6     1575.15     1395.48     91.63 o 
  -2   7   6      520.58      497.71     25.61 o 
  -1   7   6      808.61      826.88     52.25 o 
   0   7   6     3796.73     3636.28    104.24 o 
   1   7   6        0.19       22.67      7.67 o 
   2   7   6     1891.77     1883.47     96.97 o 
   3   7   6     5589.67     5989.04    206.81 o 
   4   7   6      444.13      552.77     46.15 o 
   5   7   6     4739.40     5047.80    202.49 o 
   6   7   6      424.44      448.35     30.09 o 
   7   7   6      683.49      705.72     40.60 o 
   8   7   6     3623.75     3560.50    201.74 o 
   9   7   6        1.39       12.46     10.71 o 
  10   7   6       41.24       95.72     27.89 o 
  12   7   6      636.95      578.17     83.03 o 
  -8   8   6      144.33      118.66     24.38 o 
  -7   8   6      908.48      962.57     60.54 o 
  -6   8   6      874.26      914.80     53.62 o 
  -5   8   6      488.30      552.08     41.56 o 
  -4   8   6      607.59      604.53     53.71 o 
  -3   8   6      141.44      171.08     55.37 o 
  -2   8   6      633.95      667.23     43.91 o 
  -1   8   6      960.64      880.08     41.99 o 
   0   8   6     1028.91      904.61     59.49 o 
   1   8   6     3071.39     3076.56    125.86 o 
   2   8   6      710.25      706.00     45.92 o 
   3   8   6     3284.68     3160.95    129.54 o 
   4   8   6     3616.07     3769.18    190.94 o 
   5   8   6      305.44      391.62     40.46 o 
   6   8   6      515.54      544.82     50.96 o 
   7   8   6      168.43      151.07     13.79 o 
   8   8   6     1555.46     1528.20     62.26 o 
   9   8   6      221.31      176.46     19.75 o 
  10   8   6        3.61       17.90     14.39 o 
  11   8   6     1530.20     1550.10     67.92 o 
  12   8   6      321.53      280.50     50.74 o 
  -7   9   6       12.69       42.73     15.29 o 
  -6   9   6      700.16      656.26     68.82 o 
  -5   9   6      280.81      348.23     37.06 o 
  -4   9   6      327.05      305.41     36.97 o 
  -3   9   6     1685.30     1804.42    330.42 o 
  -2   9   6      170.83      133.91     23.75 o 
  -1   9   6      911.55      870.96     60.99 o 
   0   9   6      639.28      608.96     39.43 o 
   1   9   6     1061.03     1150.70     66.99 o 
   2   9   6     2644.94     2750.94     79.21 o 
   3   9   6      414.79      381.99     30.81 o 
   4   9   6       20.90       24.93      8.99 o 
   5   9   6     1909.85     1856.77     61.54 o 
   6   9   6        2.62       26.57     10.66 o 
   7   9   6     1246.16     1210.48     49.04 o 
   8   9   6       50.01       40.73     10.01 o 
   9   9   6      488.57      535.17     39.15 o 
  10   9   6     1695.17     1561.70     88.07 o 
  11   9   6        2.52       19.79     13.94 o 
  -7  10   6      413.65      401.85     66.75 o 
  -6  10   6      429.60      504.14     72.24 o 
  -5  10   6      198.24      222.29     38.77 o 
  -4  10   6      269.13      221.84     28.43 o 
  -3  10   6      995.12     1036.88     60.72 o 
  -2  10   6      349.47      345.54     45.79 o 
  -1  10   6      187.26      190.92     12.19 o 
   0  10   6     1455.59     1457.48     76.29 o 
   1  10   6      952.98      972.38     41.79 o 
   2  10   6      778.65      731.42     50.38 o 
   3  10   6      283.16      273.25     20.48 o 
   4  10   6      707.41      648.95     35.31 o 
   5  10   6      610.71      546.60     31.71 o 
   6  10   6      362.53      326.49     23.44 o 
   7  10   6        2.58       47.86     17.09 o 
   8  10   6     1087.97     1092.51     48.35 o 
   9  10   6       38.01       32.97     19.79 o 
  10  10   6       29.84       37.44     11.66 o 
  11  10   6     1229.88     1175.69     68.82 o 
  -6  11   6     1313.17     1639.43     82.40 o 
  -5  11   6       16.37       15.83     12.32 o 
  -4  11   6      388.41      269.25     41.74 o 
  -3  11   6      495.64      464.73     48.76 o 
  -2  11   6       24.02       30.86     14.75 o 
  -1  11   6     1367.85     1464.46     65.85 o 
   0  11   6      333.59      307.27     31.94 o 
   1  11   6     1155.55     1091.19     43.84 o 
   2  11   6     4313.45     4653.96    234.30 o 
   3  11   6      724.04      657.66     72.28 o 
   4  11   6      159.68      167.58     14.19 o 
   5  11   6        1.34       52.63     14.74 o 
   6  11   6     2787.53     2807.18     77.95 o 
   7  11   6     1508.17     1540.47     53.43 o 
   8  11   6      219.21      215.85     23.08 o 
   9  11   6     1269.08     1258.68     39.66 o 
  10  11   6     1222.61     1160.08     70.62 o 
  -5  12   6      235.97      288.14     51.46 o 
  -4  12   6       66.68      117.22     25.91 o 
  -3  12   6     1367.76     1436.21     81.23 o 
  -2  12   6      883.17      879.63     53.89 o 
  -1  12   6       89.50       78.27     21.59 o 
   0  12   6     1829.54     2107.85     97.25 o 
   1  12   6      719.29      719.23     50.56 o 
   2  12   6     2127.04     2254.63    250.99 o 
   3  12   6      675.17      646.45     56.76 o 
   4  12   6      117.44      187.29     51.32 o 
   5  12   6     1849.52     1831.68    202.23 o 
   6  12   6     1476.95     1467.62     97.97 o 
   7  12   6      710.76      611.67     45.82 o 
   8  12   6     2277.35     2210.00     55.75 o 
   9  12   6      566.08      523.22     52.75 o 
  10  12   6      891.48      753.98     37.37 o 
  -3  13   6       33.11       55.15     22.58 o 
  -2  13   6      231.03      184.60     34.45 o 
  -1  13   6     1984.63     1933.60    102.46 o 
   0  13   6        5.34       49.66     26.27 o 
   1  13   6      528.93      598.23     59.73 o 
   2  13   6      412.52      383.50     43.36 o 
   3  13   6      319.60      313.88     30.41 o 
   4  13   6     1197.35     1260.96    114.43 o 
   5  13   6       45.12       31.34     24.42 o 
   6  13   6      278.39      285.45     31.94 o 
   7  13   6     3288.19     3360.22     89.20 o 
   8  13   6       12.91       18.01      9.64 o 
   9  13   6      323.21      280.59     42.42 o 
  -2  14   6      318.04      355.88     61.80 o 
  -1  14   6      524.11      628.73     87.80 o 
   0  14   6       70.96       11.07     14.66 o 
   1  14   6        2.25       31.31     19.43 o 
   2  14   6     1150.37     1266.37     62.97 o 
   3  14   6       89.91      139.17     28.34 o 
   4  14   6      712.48      737.02    163.55 o 
   5  14   6     1467.11     1488.90    176.64 o 
   6  14   6       66.51       84.72     25.37 o 
   7  14   6      482.79      462.14     70.08 o 
   1  15   6      551.43      541.29     48.04 o 
   2  15   6       52.83       62.79     26.72 o 
   3  15   6      638.45      637.46     50.74 o 
   4  15   6      480.22      465.63     78.27 o 
  -3  -9   7      128.60      125.22     30.05 o 
  -2  -9   7        0.10       24.18     12.51 o 
  -1  -9   7      358.46      386.58     46.74 o 
   0  -9   7        9.69       16.34     10.09 o 
   1  -9   7      610.32      602.82     47.32 o 
   2  -9   7      221.90      219.77     43.99 o 
  -5  -8   7      317.36      258.72     34.64 o 
  -4  -8   7       64.53       76.61     16.84 o 
  -3  -8   7       98.37       76.89     15.71 o 
  -2  -8   7      530.12      490.90     47.36 o 
  -1  -8   7       15.11       26.95     21.05 o 
   0  -8   7      678.15      691.33     37.71 o 
   1  -8   7      285.23      290.16     39.45 o 
   2  -8   7      129.22      114.24     19.70 o 
   3  -8   7     1459.31     1477.41    119.65 o 
  -6  -7   7      340.14      299.09     38.29 o 
  -5  -7   7        0.65       41.77     14.94 o 
  -4  -7   7      369.09      332.11     37.15 o 
  -3  -7   7        6.67       31.31     14.39 o 
  -2  -7   7     1734.36     1786.65     87.49 o 
  -1  -7   7     1241.73     1292.87     61.53 o 
   0  -7   7      115.35       94.04     16.55 o 
   1  -7   7     1053.88     1141.28     42.90 o 
   2  -7   7      328.97      298.02     29.18 o 
   3  -7   7       23.14       29.66     10.61 o 
   4  -7   7      598.54      597.60     75.84 o 
  -7  -6   7      179.58      124.32     20.76 o 
  -6  -6   7      506.55      614.65     58.46 o 
  -5  -6   7      738.46      687.10     52.42 o 
  -4  -6   7      425.02      397.81     31.89 o 
  -3  -6   7      365.52      359.83     27.92 o 
  -2  -6   7      626.59      598.38     44.63 o 
  -1  -6   7       40.59       75.77     17.63 o 
   0  -6   7      866.95      914.30     53.80 o 
   1  -6   7       46.42       25.86     15.97 o 
   2  -6   7        8.57       37.50     11.87 o 
   3  -6   7      237.20      271.46     20.66 o 
   4  -6   7      835.23      838.07     80.38 o 
  -8  -5   7      261.67      188.89     28.32 o 
  -7  -5   7      638.40      670.63    120.50 o 
  -6  -5   7      151.24      137.82     21.02 o 
  -5  -5   7      498.75      478.54     85.82 o 
  -4  -5   7     1468.58     1422.18    127.97 o 
  -3  -5   7      120.91       95.10     16.70 o 
  -2  -5   7     1685.65     1639.30    108.04 o 
  -1  -5   7      665.95      650.43     40.06 o 
   0  -5   7       56.42       63.04     13.63 o 
   1  -5   7     1721.39     1625.15     63.55 o 
   2  -5   7       11.37       30.65     11.24 o 
   3  -5   7      804.37      898.66     31.05 o 
   4  -5   7      153.44      146.30     39.94 o 
   5  -5   7      116.83      129.73     21.74 o 
   6  -5   7     2958.94     3008.89    117.76 o 
  -8  -4   7      962.21      943.45     85.33 o 
  -7  -4   7       48.03       85.91     21.50 o 
  -6  -4   7      396.18      335.44     43.59 o 
  -5  -4   7      244.38      185.98     19.95 o 
  -4  -4   7     2803.48     2797.30     72.09 o 
  -3  -4   7     3353.43     3167.11    155.63 o 
  -2  -4   7      139.39      101.52     15.54 o 
  -1  -4   7      396.01      446.34     38.37 o 
   0  -4   7     2269.81     2200.06     71.75 o 
   1  -4   7      940.75      939.95     42.73 o 
   2  -4   7     3100.87     3332.56    121.36 o 
   3  -4   7       29.58       36.34     16.24 o 
   4  -4   7      870.78      869.97     37.15 o 
   5  -4   7     1070.86     1130.41     32.48 o 
   6  -4   7      523.14      444.49     71.79 o 
   7  -4   7      264.03      288.23     38.59 o 
  -9  -3   7       84.22       59.03     18.67 o 
  -8  -3   7     2506.74     2604.34     68.30 o 
  -7  -3   7      138.97      216.96     53.98 o 
  -6  -3   7        1.09       43.94     12.94 o 
  -5  -3   7     4634.86     4540.56    294.26 o 
  -4  -3   7      382.04      362.28     27.92 o 
  -3  -3   7       29.74       44.81     16.64 o 
  -2  -3   7     2445.11     2534.49     81.48 o 
  -1  -3   7      165.58      167.35     24.51 o 
   0  -3   7      522.76      563.37     46.18 o 
   1  -3   7        0.83       38.97     10.70 o 
   2  -3   7      978.54     1055.21     81.27 o 
   3  -3   7     3574.08     3595.40    158.78 o 
   4  -3   7     3021.75     3102.87    143.98 o 
   5  -3   7      557.81      522.03     30.11 o 
   6  -3   7      973.13      926.50     43.09 o 
   7  -3   7      248.16      273.93     29.69 o 
   8  -3   7      651.52      621.89     62.52 o 
  -9  -2   7      847.99      846.80     55.79 o 
  -8  -2   7       18.39       39.05     13.91 o 
  -7  -2   7      732.55      702.60     95.49 o 
  -6  -2   7     2409.95     2664.01     72.05 o 
  -5  -2   7      125.34      141.75     31.40 o 
  -4  -2   7      910.96      881.97     36.78 o 
  -3  -2   7     3709.95     3825.71    164.36 o 
  -2  -2   7      268.30      306.17     26.37 o 
  -1  -2   7       17.71       32.18      9.57 o 
   0  -2   7      170.19      184.78     18.39 o 
   1  -2   7     2350.38     2394.09    106.87 o 
   2  -2   7     2044.87     2042.75     51.23 o 
   3  -2   7     1987.40     1938.48     48.54 o 
   4  -2   7     2293.93     2140.38    106.60 o 
   5  -2   7      141.27      132.86     16.30 o 
   6  -2   7     3078.55     3282.91    149.60 o 
   7  -2   7      800.68      794.08     39.49 o 
   8  -2   7      358.77      444.67     73.14 o 
   9  -2   7     1771.99     1633.04     82.13 o 
  -9  -1   7      516.34      491.81    166.61 o 
  -8  -1   7     3125.72     3470.12    116.81 o 
  -7  -1   7      648.64      654.81     48.29 o 
  -6  -1   7      207.41      202.99     21.63 o 
  -5  -1   7     3054.68     3018.76     94.50 o 
  -4  -1   7      109.20       91.90     16.19 o 
  -3  -1   7     1810.83     1836.17     51.67 o 
  -2  -1   7      203.51      204.64     46.06 o 
  -1  -1   7     1185.22     1169.11     66.63 o 
   0  -1   7     4058.24     4253.97    150.80 o 
   1  -1   7       19.14       26.63      7.85 o 
   2  -1   7     2283.24     2338.74     97.38 o 
   3  -1   7     3269.47     3210.29    106.51 o 
   4  -1   7       92.08       62.75      6.83 o 
   5  -1   7     2179.86     2178.16     95.79 o 
   6  -1   7      193.77      259.44     27.53 o 
   7  -1   7       28.32       78.09     14.30 o 
   8  -1   7     2211.85     2276.89     81.32 o 
   9  -1   7      471.85      476.16     46.69 o 
  10  -1   7     1349.55     1341.93     55.33 o 
  -9   0   7     2747.55     2797.58    217.52 o 
  -8   0   7      106.97      113.40     28.79 o 
  -7   0   7     1403.98     1432.74     77.05 o 
  -6   0   7     2793.81     3028.05     94.01 o 
  -5   0   7     1561.75     1432.90     50.16 o 
  -4   0   7      872.72      850.17     67.43 o 
  -3   0   7        8.67       71.82     50.92 o 
  -2   0   7     2274.26     2330.55     99.13 o 
  -1   0   7      279.17      242.63     18.56 o 
   0   0   7     1109.50     1120.13     51.91 o 
   1   0   7     1022.81      935.26     44.69 o 
   2   0   7      504.59      473.64     25.57 o 
   3   0   7     2729.53     2602.89     75.69 o 
   4   0   7      150.85      138.25     10.97 o 
   5   0   7      339.91      288.71     18.86 o 
   6   0   7     1000.89     1096.25     58.11 o 
   7   0   7        2.62       24.47     16.10 o 
   8   0   7     1761.01     1902.47     71.70 o 
   9   0   7      958.46     1052.89     56.85 o 
  10   0   7       43.23       28.25     16.91 o 
  11   0   7     1240.14     1256.92    104.80 o 
  -9   1   7      393.19      323.34     38.00 o 
  -8   1   7     3239.18     3218.49    106.04 o 
  -7   1   7        7.79       48.23     12.07 o 
  -6   1   7      893.55      815.71    103.54 o 
  -5   1   7      186.05      201.13     18.67 o 
  -4   1   7      122.27      184.19     32.61 o 
  -3   1   7     1511.43     1438.31     80.91 o 
  -2   1   7      125.89      115.77     16.69 o 
  -1   1   7     1741.94     1637.63     72.74 o 
   0   1   7     9645.71     9827.42    204.60 o 
   1   1   7     1257.78     1438.88     63.94 o 
   2   1   7     1137.98     1061.52     38.96 o 
   3   1   7      115.03       83.53     12.07 o 
   4   1   7     2458.43     2599.40     75.16 o 
   5   1   7     1599.12     1626.71     87.43 o 
   6   1   7      231.72      251.17     39.04 o 
   7   1   7      895.01      971.30     55.06 o 
   8   1   7     1404.26     1511.51     83.75 o 
   9   1   7      724.63      757.46     47.77 o 
  10   1   7     1565.06     1631.15     79.25 o 
  11   1   7       25.73       74.85     21.59 o 
  -9   2   7      446.02      437.21     64.32 o 
  -8   2   7      326.94      315.17     60.99 o 
  -7   2   7      254.91      334.22     31.92 o 
  -6   2   7      319.58      302.92     36.75 o 
  -5   2   7      325.31      387.76     33.92 o 
  -4   2   7      414.08      487.43     57.23 o 
  -3   2   7       15.61       13.72      8.55 o 
  -2   2   7     2297.82     2405.82    183.83 o 
  -1   2   7      315.46      368.73     61.49 o 
   0   2   7    15122.78    15953.19    423.86 o 
   1   2   7      126.96      105.60     12.68 o 
   2   2   7        0.36       17.71      6.36 o 
   3   2   7      128.77       97.40      8.09 o 
   4   2   7      100.13       93.17     10.35 o 
   5   2   7     1524.65     1293.26     70.41 o 
   6   2   7      893.87      894.47     77.10 o 
   7   2   7        2.05       25.28     17.27 o 
   8   2   7     3732.09     4175.40    189.55 o 
  10   2   7      123.26      124.41     22.85 o 
  11   2   7      106.96      117.67     23.39 o 
  12   2   7        0.78        9.90     12.86 o 
  -9   3   7      963.60      875.47     55.58 o 
  -8   3   7      182.56      210.33     25.66 o 
  -7   3   7       48.05       65.90     14.25 o 
  -6   3   7     1689.31     1771.60     93.44 o 
  -5   3   7      540.06      556.30     39.92 o 
  -4   3   7     1065.33     1097.24     96.78 o 
  -3   3   7     3012.63     3060.02    128.18 o 
  -2   3   7       11.46       28.44     12.01 o 
  -1   3   7     4843.58     4990.18    123.38 o 
   0   3   7        2.47       22.08      9.18 o 
   1   3   7      592.59      658.33     51.01 o 
   2   3   7     1093.97     1029.14     83.22 o 
   3   3   7     2032.21     1999.00    165.12 o 
   4   3   7     1420.89     1321.24     53.33 o 
   5   3   7      877.87      883.93     34.47 o 
   6   3   7     6378.87     7230.98    212.40 o 
   7   3   7     2313.87     2363.79    147.53 o 
   8   3   7     1594.87     1825.02     64.86 o 
   9   3   7      569.91      555.14     63.33 o 
  10   3   7      401.38      397.17     39.94 o 
  11   3   7     1494.91     1514.75     84.65 o 
  12   3   7      211.59      157.88     32.48 o 
  -9   4   7       98.87      125.40     25.10 o 
  -8   4   7      765.70      748.65     80.29 o 
  -7   4   7        2.65       32.45     13.08 o 
  -6   4   7      873.75      833.92     40.44 o 
  -5   4   7     2084.17     2082.57     47.30 o 
  -4   4   7      124.33      116.00     15.84 o 
  -3   4   7     4442.91     4376.31     96.09 o 
  -2   4   7     1501.04     1474.81     71.25 o 
  -1   4   7      350.52      316.32     24.42 o 
   0   4   7     1277.45     1270.98     57.24 o 
   1   4   7      453.75      451.44     32.43 o 
   3   4   7     1601.09     1592.83     56.18 o 
   4   4   7      619.86      633.21     27.77 o 
   5   4   7     7402.74     7215.10    485.32 o 
   6   4   7     1097.21      966.63     44.45 o 
   7   4   7     1377.23     1487.58    160.76 o 
   8   4   7     1338.32     1412.37     69.00 o 
   9   4   7        8.66       26.18     14.21 o 
  10   4   7     1354.05     1529.59     76.65 o 
  11   4   7       14.20      260.88     42.82 o 
  12   4   7      323.12      293.45     39.13 o 
  -9   5   7      653.88      684.06     53.08 o 
  -8   5   7      668.43      811.17     48.22 o 
  -7   5   7     2035.70     2050.31     63.85 o 
  -6   5   7     2277.73     2182.92     56.22 o 
  -5   5   7      636.18      683.01     33.42 o 
  -4   5   7     3490.97     3363.66    101.20 o 
  -3   5   7       26.01       59.01     27.98 o 
  -2   5   7      539.02      507.42     46.01 o 
  -1   5   7      851.14      867.26     41.31 o 
   0   5   7      978.46      890.94     42.23 o 
   1   5   7     2253.16     2262.21     96.61 o 
   2   5   7       28.96       64.72     24.78 o 
   3   5   7     8723.08     8966.80    186.48 o 
   4   5   7     4640.74     4681.73    206.26 o 
   5   5   7       52.04       47.01     13.60 o 
   6   5   7      780.65      796.84     59.50 o 
   7   5   7     1384.41     1333.49     94.89 o 
   8   5   7      658.80      626.48     51.01 o 
   9   5   7      840.22      912.01     48.94 o 
  10   5   7       45.51      104.62     31.04 o 
  11   5   7     1569.11     1578.26     87.08 o 
  12   5   7      908.27     1025.45     90.95 o 
  -9   6   7      321.51      310.63     54.16 o 
  -8   6   7      611.97      715.99     45.16 o 
  -7   6   7      219.10      192.60     30.77 o 
  -6   6   7     1522.15     1595.24     45.32 o 
  -5   6   7     1627.86     1559.32     62.93 o 
  -4   6   7      208.46      196.49     52.09 o 
  -3   6   7     1163.07     1207.91    130.89 o 
  -2   6   7       45.72       58.92     10.35 o 
  -1   6   7     1929.13     1914.96     81.17 o 
   0   6   7      528.32      543.45     30.53 o 
   1   6   7     1674.90     1762.85     76.58 o 
   2   6   7     5885.57     5740.94    198.29 o 
   3   6   7       12.07       40.34     17.27 o 
   4   6   7      628.14      536.61     30.00 o 
   5   6   7     1942.87     1912.16    173.41 o 
   6   6   7       90.87       88.12      8.23 o 
   7   6   7     1912.48     1910.92     60.57 o 
   8   6   7      533.28      551.01     38.82 o 
   9   6   7      921.75      875.94     54.61 o 
  10   6   7     1294.19     1359.11     71.97 o 
  11   6   7      386.57      312.43     49.03 o 
  12   6   7     1804.87     1879.89     92.39 o 
  -8   7   7      300.63      251.26     34.72 o 
  -7   7   7      611.59      587.71     63.78 o 
  -6   7   7      752.98      755.21     75.57 o 
  -5   7   7      200.78      227.64     23.43 o 
  -4   7   7     2368.25     2202.35     73.42 o 
  -3   7   7     1351.79     1295.90     44.48 o 
  -2   7   7     1689.25     1850.25     81.64 o 
  -1   7   7      375.96      352.35     26.96 o 
   0   7   7     3018.28     2935.35    120.71 o 
   1   7   7     1714.26     1715.19     83.57 o 
   2   7   7     1380.77     1335.26     95.27 o 
   3   7   7     1583.88     1413.02     78.20 o 
   4   7   7     3306.36     3505.43    143.07 o 
   5   7   7     2346.41     2424.64     72.24 o 
   6   7   7      110.47      126.34     15.57 o 
   7   7   7     2075.92     2075.85     55.24 o 
   8   7   7     2972.76     3125.08    100.29 o 
   9   7   7       46.97       68.10     18.44 o 
  10   7   7      854.78      848.68    244.96 o 
  11   7   7      499.81      534.27     71.79 o 
  12   7   7       45.29       73.32     26.90 o 
  -8   8   7      133.12       80.69     25.91 o 
  -7   8   7      131.17      150.86     32.03 o 
  -6   8   7     2205.65     2211.31    111.55 o 
  -5   8   7      203.72      149.60     30.59 o 
  -4   8   7      476.59      461.79     36.97 o 
  -3   8   7      143.93      125.13     16.63 o 
  -2   8   7      237.76      193.72     15.58 o 
  -1   8   7     2498.63     2599.05    140.65 o 
   0   8   7       71.69       73.35     17.95 o 
   1   8   7     1435.55     1558.32     52.12 o 
   2   8   7     2419.39     2601.18     62.21 o 
   3   8   7      165.36      221.80     20.11 o 
   4   8   7     2387.90     2425.40     69.04 o 
   5   8   7       66.76       80.60     16.73 o 
   6   8   7     1227.08     1378.66     48.23 o 
   7   8   7     1297.04     1327.00     70.35 o 
   8   8   7      780.07      816.96     94.64 o 
   9   8   7     1021.09     1058.63     51.41 o 
  10   8   7     1426.22     1453.48     82.94 o 
  11   8   7       16.88       22.67     14.30 o 
  12   8   7     1589.22     1537.96     82.49 o 
  -7   9   7     1097.71     1011.15     59.46 o 
  -6   9   7      279.60      236.86     39.58 o 
  -5   9   7        3.36       20.33     12.86 o 
  -4   9   7        4.00       -3.60     12.95 o 
  -3   9   7      606.06      620.45     71.07 o 
  -2   9   7     1053.97     1052.52     55.96 o 
  -1   9   7     1003.25      892.42     31.66 o 
   0   9   7      990.98     1033.94     39.54 o 
   1   9   7      865.38      787.95     61.78 o 
   2   9   7      577.67      598.96     72.42 o 
   3   9   7      325.76      385.30     40.26 o 
   4   9   7       24.27       35.58      8.54 o 
   5   9   7     1223.00     1278.53     46.01 o 
   6   9   7     1049.51     1040.91     37.76 o 
   7   9   7     2007.24     2095.57     53.98 o 
   8   9   7     1299.59     1293.14     66.84 o 
   9   9   7      455.10      411.75     32.43 o 
  10   9   7      403.83      508.36     57.57 o 
  11   9   7      366.49      396.72     60.09 o 
  -6  10   7       62.13       71.61     23.12 o 
  -5  10   7       96.18      140.70     30.41 o 
  -4  10   7     1042.55      999.55     58.20 o 
  -3  10   7        0.92       29.33     16.28 o 
  -2  10   7     1539.67     1564.85    222.65 o 
  -1  10   7     1559.71     1643.49     61.32 o 
   0  10   7       50.50       48.01     20.87 o 
   1  10   7     1571.74     1698.73    129.36 o 
   2  10   7      181.46      201.47     15.97 o 
   3  10   7       23.45       52.85     10.85 o 
   4  10   7     1451.24     1532.74     50.38 o 
   5  10   7      997.07     1147.03     47.60 o 
   6  10   7     2625.49     2677.21     65.39 o 
   7  10   7      751.71      741.66     32.41 o 
   8  10   7      179.28      177.58     19.28 o 
   9  10   7     1243.83     1318.06     51.22 o 
  10  10   7        9.10       26.18     14.12 o 
  11  10   7      105.55      113.08     27.35 o 
  -5  11   7      213.10      182.80     29.42 o 
  -4  11   7      559.67      680.19     73.05 o 
  -3  11   7     1295.17     1242.53     66.84 o 
  -2  11   7      540.30      537.15     57.66 o 
  -1  11   7      343.64      311.35     38.32 o 
   0  11   7        1.72       34.25      9.71 o 
   1  11   7      267.28      261.48     58.20 o 
   2  11   7      710.57      695.89     26.34 o 
   3  11   7      185.95      234.75     29.78 o 
   4  11   7     1977.60     1986.57     52.31 o 
   5  11   7      591.48      574.46     46.30 o 
   6  11   7      116.38      135.64     20.11 o 
   7  11   7     1473.36     1553.45     52.82 o 
   8  11   7      618.22      529.72     46.82 o 
   9  11   7        1.85       18.60      9.67 o 
  10  11   7      411.37      430.37     64.32 o 
  -4  12   7     1034.91     1176.32    101.83 o 
  -3  12   7      272.17      303.97     49.12 o 
  -2  12   7      464.08      657.07     71.52 o 
  -1  12   7       37.71       71.16     20.78 o 
   0  12   7       14.78       16.10     14.84 o 
   1  12   7      407.69      415.93     27.67 o 
   2  12   7       30.56       46.00     15.61 o 
   3  12   7     1630.58     1813.63     52.54 o 
   4  12   7        0.77       20.24      9.85 o 
   5  12   7      334.14      335.74     24.78 o 
   6  12   7     1043.97     1053.95     50.56 o 
   7  12   7       82.39       82.83     15.21 o 
   8  12   7        7.75       22.60     18.08 o 
   9  12   7       97.89       50.86     13.94 o 
  10  12   7      419.99      409.77     68.37 o 
  -3  13   7      787.79      836.72     56.05 o 
  -2  13   7       53.79       62.52     21.50 o 
  -1  13   7      429.52      419.48     34.90 o 
   0  13   7      544.47      535.98     60.63 o 
   1  13   7     1053.62     1088.79     66.84 o 
   2  13   7     1410.08     1402.66     72.69 o 
   3  13   7       26.94       54.49     20.24 o 
   4  13   7     2415.02     2485.80    122.30 o 
   5  13   7       49.93       81.97     17.32 o 
   6  13   7      123.07       95.95     16.09 o 
   7  13   7      634.74      686.93     46.28 o 
   8  13   7       46.36       65.54     15.79 o 
   9  13   7     2381.44     2389.88    109.48 o 
  -1  14   7      487.51      586.72     46.42 o 
   0  14   7      144.11      129.90     26.00 o 
   1  14   7       94.99      137.10     28.97 o 
   2  14   7      862.26      875.13     50.47 o 
   3  14   7     1905.38     2048.03     79.88 o 
   4  14   7       15.35       56.67     35.13 o 
   5  14   7      808.45      890.94    124.32 o 
   6  14   7      773.28      809.44     64.45 o 
   7  14   7      458.81      425.28     49.86 o 
   2  15   7      145.40      183.52     40.93 o 
   3  15   7      192.69      143.76     33.38 o 
   4  15   7      338.49      303.79     53.89 o 
  -2  -8   8     3341.03     3327.30     99.12 o 
  -1  -8   8      545.32      503.21     36.20 o 
   0  -8   8      348.01      354.03     55.91 o 
   1  -8   8      384.25      358.49     44.26 o 
   2  -8   8        3.11        1.80     12.05 o 
  -5  -7   8        0.95       24.23     12.87 o 
  -4  -7   8      600.80      565.55     33.48 o 
  -3  -7   8     2075.08     2020.82    115.24 o 
  -2  -7   8      679.32      724.01     80.87 o 
  -1  -7   8      132.13      134.97     20.42 o 
   0  -7   8      881.44      850.42     83.71 o 
   1  -7   8        6.01       11.46     15.52 o 
   2  -7   8      409.94      348.21     37.49 o 
   3  -7   8       17.52       20.09      9.37 o 
  -6  -6   8      261.10      143.41     34.99 o 
  -5  -6   8     1481.48     1448.42    137.95 o 
  -4  -6   8      176.93      204.80     27.74 o 
  -3  -6   8      230.46      271.94     65.81 o 
  -2  -6   8      143.29      145.04     31.67 o 
  -1  -6   8     1450.59     1360.30     50.30 o 
   0  -6   8      544.55      552.95     76.96 o 
   1  -6   8       17.87       38.38     23.57 o 
   2  -6   8      395.58      380.78     29.24 o 
   3  -6   8     1412.59     1319.06     50.40 o 
   4  -6   8       89.46       84.83     17.95 o 
  -7  -5   8      363.05      333.83     42.14 o 
  -6  -5   8     1452.78     1523.72     90.51 o 
  -5  -5   8      212.56      163.76     23.27 o 
  -4  -5   8      735.56      803.24     59.12 o 
  -3  -5   8      759.78      715.76     49.01 o 
  -2  -5   8       78.99      107.60     21.58 o 
  -1  -5   8      767.89      673.85     32.57 o 
   0  -5   8      165.35      151.26     18.26 o 
   1  -5   8     1077.83     1099.51     43.68 o 
   2  -5   8      438.07      414.43     28.14 o 
   3  -5   8      674.06      647.30     45.03 o 
   4  -5   8      120.01      153.03     23.03 o 
   5  -5   8      428.87      385.57     43.27 o 
  -7  -4   8       37.65       22.87     12.51 o 
  -6  -4   8      387.64      419.03     44.67 o 
  -5  -4   8     1466.63     1455.13     54.83 o 
  -4  -4   8       51.45       50.65     20.51 o 
  -3  -4   8     1696.12     1819.31     53.84 o 
  -2  -4   8      338.93      325.66     41.34 o 
  -1  -4   8      440.34      471.71     39.77 o 
   0  -4   8      853.65      932.11     36.88 o 
   1  -4   8       14.36       66.93     22.94 o 
   2  -4   8     1070.94     1118.75     35.91 o 
   3  -4   8      379.21      319.73     27.83 o 
   4  -4   8       35.88       38.32     17.72 o 
   5  -4   8      797.81      779.50     75.12 o 
   6  -4   8       15.34       29.06     15.29 o 
   7  -4   8      167.29      111.37     18.80 o 
  -8  -3   8      320.79      276.33     38.46 o 
  -7  -3   8       69.40       77.97     17.48 o 
  -6  -3   8     1138.87     1054.73     71.43 o 
  -5  -3   8       52.04       66.74     51.73 o 
  -4  -3   8     1521.46     1457.28     71.20 o 
  -3  -3   8      301.61      342.46     33.02 o 
  -2  -3   8      634.51      614.34     38.63 o 
  -1  -3   8      315.87      298.36     38.50 o 
   0  -3   8     2005.56     1886.95     45.27 o 
   1  -3   8       72.16       41.20     11.16 o 
   2  -3   8     1962.07     1959.71    170.79 o 
   3  -3   8     2635.47     2628.52    178.21 o 
   4  -3   8      923.91      945.14     29.85 o 
   5  -3   8     1001.68     1023.39     38.19 o 
   6  -3   8     1263.40     1333.21     63.78 o 
   7  -3   8      266.33      226.34     33.29 o 
   8  -3   8     1066.46     1085.19     47.86 o 
  -8  -2   8      883.42      912.01     60.58 o 
  -7  -2   8      267.98      221.83     35.94 o 
  -6  -2   8     1342.09     1303.05     55.96 o 
  -5  -2   8        3.96       13.01     13.76 o 
  -4  -2   8       30.69       53.89     20.87 o 
  -3  -2   8     2535.80     2536.09     87.92 o 
  -2  -2   8      864.52      888.21     36.23 o 
  -1  -2   8     2407.63     2312.37     74.80 o 
   0  -2   8      383.77      399.33     42.96 o 
   1  -2   8      382.59      401.88     26.83 o 
   2  -2   8     7650.74     7930.31    221.44 o 
   3  -2   8      567.95      554.51     32.94 o 
   4  -2   8     1219.57     1244.75    147.80 o 
   5  -2   8      215.66      192.84     15.74 o 
   6  -2   8     1893.45     1935.94     72.51 o 
   7  -2   8       18.69       61.62     21.32 o 
   8  -2   8       77.92       50.47     19.43 o 
   9  -2   8      408.85      369.47     56.58 o 
  -9  -1   8      373.51      360.97     62.43 o 
  -8  -1   8     1021.02      966.49    101.61 o 
  -7  -1   8      971.49     1039.50     94.95 o 
  -6  -1   8       46.45       56.44     14.03 o 
  -5  -1   8      488.10      487.30     41.30 o 
  -4  -1   8      404.89      397.68     30.59 o 
  -3  -1   8     3042.94     3197.10    108.13 o 
  -2  -1   8     2069.19     1878.35     84.86 o 
  -1  -1   8        2.19       29.88      9.62 o 
   0  -1   8     3459.60     3410.13    101.47 o 
   1  -1   8     3279.24     3138.96    136.83 o 
   2  -1   8      255.46      246.27     21.55 o 
   3  -1   8      323.49      368.95     37.61 o 
   4  -1   8      262.46      228.29     23.07 o 
   5  -1   8     2888.45     2981.02     68.14 o 
   6  -1   8      104.25       58.56     12.86 o 
   7  -1   8      352.24      399.06     44.44 o 
   8  -1   8     1869.81     1967.24     88.43 o 
   9  -1   8       63.80       46.60     18.44 o 
  10  -1   8     2040.13     1922.71    151.85 o 
  -9   0   8      616.26      555.83     51.82 o 
  -8   0   8      129.22      100.64     56.18 o 
  -7   0   8       30.87       26.39     10.91 o 
  -6   0   8      448.86      441.03     34.67 o 
  -5   0   8      499.28      517.99     66.26 o 
  -4   0   8     2677.91     2845.09     60.79 o 
  -3   0   8      385.93      386.27     27.53 o 
  -2   0   8      476.79      482.70     66.89 o 
  -1   0   8     3852.67     3459.59    262.64 o 
   0   0   8      745.14      799.63     98.73 o 
   1   0   8       56.90       43.21      8.78 o 
   2   0   8      404.81      412.85     32.30 o 
   3   0   8      641.35      608.59     38.97 o 
   4   0   8     1649.98     1696.85     71.28 o 
   5   0   8      132.61      124.02     12.98 o 
   6   0   8     2238.52     2506.46     75.93 o 
   7   0   8     2996.58     3238.02    107.68 o 
   8   0   8      742.27      848.23     52.54 o 
   9   0   8     1000.52     1081.86     60.00 o 
  10   0   8      543.16      463.92     61.80 o 
  11   0   8      757.25      644.29     44.80 o 
  -9   1   8       39.10       32.08     13.59 o 
  -8   1   8     1024.26     1051.63     70.75 o 
  -7   1   8      632.94      574.92     51.82 o 
  -6   1   8     5295.29     5545.06    171.94 o 
  -5   1   8     2642.22     2811.19    106.10 o 
  -4   1   8      142.99      150.47     17.65 o 
  -3   1   8     5266.22     5195.15    367.89 o 
  -2   1   8     2068.31     1946.38     87.13 o 
  -1   1   8      345.75      335.73     87.31 o 
   0   1   8     5283.47     5352.79    260.16 o 
   1   1   8      323.09      346.76     28.64 o 
   2   1   8     1799.24     1757.86     75.10 o 
   3   1   8        1.79       20.02      6.01 o 
   4   1   8      886.34      786.23     40.96 o 
   5   1   8     1945.73     1901.67     94.74 o 
   6   1   8      491.09      550.02     48.49 o 
   7   1   8      689.88      768.17     63.24 o 
   8   1   8      253.08      307.75     37.24 o 
   9   1   8        1.51       28.07     19.25 o 
  10   1   8      522.66      535.53     59.37 o 
  11   1   8        5.27       24.29     12.95 o 
  -9   2   8     1233.05     1208.70     70.71 o 
  -8   2   8        0.94       28.05     12.86 o 
  -7   2   8     1311.55     1289.73     65.37 o 
  -6   2   8     1952.87     2080.08     75.75 o 
  -5   2   8     2341.24     2274.20    103.70 o 
  -4   2   8     5344.79     5618.75    214.28 o 
  -3   2   8      467.81      479.77     71.88 o 
  -2   2   8      337.06      362.58     30.31 o 
  -1   2   8     2196.82     2319.71    124.32 o 
   0   2   8     1269.25     1388.28     71.12 o 
   1   2   8     2024.88     2005.71    115.15 o 
   2   2   8      436.30      485.72     68.59 o 
   3   2   8     1643.97     1655.33     79.27 o 
   4   2   8     1684.13     1537.40     67.84 o 
   5   2   8       87.74      104.83     15.52 o 
   6   2   8     1632.74     1941.07     92.57 o 
   7   2   8      134.38      146.36     20.96 o 
   8   2   8      678.17      794.35     45.97 o 
   9   2   8      656.04      614.52     63.69 o 
  10   2   8       72.69       87.53     19.25 o 
  11   2   8      666.80      640.51     88.25 o 
  -9   3   8       48.51       50.14     14.61 o 
  -8   3   8       24.39       75.10     15.75 o 
  -7   3   8      264.17      257.92     43.95 o 
  -6   3   8      465.63      568.43     45.38 o 
  -5   3   8      557.34      576.63     44.53 o 
  -4   3   8      453.34      587.04     41.35 o 
  -3   3   8       54.77       88.45     36.66 o 
  -2   3   8     1371.97     1243.15    138.40 o 
  -1   3   8      407.92      466.23     41.37 o 
   0   3   8      308.87      303.08     64.14 o 
   1   3   8      110.99      113.99     25.19 o 
   2   3   8      991.54      979.90     46.11 o 
   3   3   8      458.71      472.13     22.83 o 
   4   3   8     2964.03     2897.58    105.37 o 
   5   3   8     1651.75     1617.72     63.53 o 
   6   3   8       69.26       70.36     13.54 o 
   7   3   8     2658.64     2867.83     85.28 o 
   8   3   8       19.13       32.75     13.85 o 
   9   3   8      250.39      232.28     31.04 o 
  10   3   8     1524.25     1653.64     81.68 o 
  11   3   8        1.72        7.65     15.74 o 
  12   3   8      728.00      659.59     49.84 o 
  -9   4   8        6.31       63.51     24.02 o 
  -8   4   8      391.27      384.96     83.48 o 
  -7   4   8     1942.09     2056.95     74.31 o 
  -6   4   8       51.60       37.43     11.20 o 
  -5   4   8      630.90      658.20     40.04 o 
  -4   4   8     2974.12     2956.39     91.04 o 
  -3   4   8      330.75      283.55     30.94 o 
  -2   4   8      269.88      226.77     41.56 o 
  -1   4   8      107.86      131.27     37.06 o 
   0   4   8     1251.79     1292.36    101.47 o 
   1   4   8     2620.75     2642.38     96.28 o 
   2   4   8     1037.78      862.51     41.20 o 
   3   4   8     2665.97     2583.49    128.47 o 
   4   4   8     1192.76     1175.67     53.08 o 
   5   4   8      759.73      700.85     33.62 o 
   6   4   8      854.55      799.90     60.61 o 
   7   4   8      373.76      438.55     39.22 o 
   8   4   8      306.23      387.64     42.82 o 
   9   4   8        2.94       59.10     22.76 o 
  10   4   8     1426.00     1449.61     74.31 o 
  11   4   8      321.55      345.45     53.80 o 
  12   4   8        0.04       19.70     15.65 o 
  -8   5   8      188.07      225.62     36.88 o 
  -7   5   8     1318.51     1502.39     57.42 o 
  -6   5   8     1629.24     1750.21     58.16 o 
  -5   5   8      538.40      620.95     79.25 o 
  -4   5   8      670.86      652.05     36.07 o 
  -3   5   8       81.84       63.39     11.85 o 
  -2   5   8      460.51      454.27     31.55 o 
  -1   5   8      790.75      756.07     45.71 o 
   0   5   8       93.45       78.68     28.79 o 
   1   5   8     3226.92     3226.44    129.14 o 
   2   5   8     3240.61     3033.10    109.03 o 
   3   5   8       30.16       38.74      7.92 o 
   4   5   8     3557.16     3314.09    281.02 o 
   5   5   8        2.86       22.97     14.16 o 
   6   5   8      154.88      116.15     16.85 o 
   7   5   8      242.07      221.80     48.08 o 
   8   5   8        0.71       49.75     14.75 o 
   9   5   8     3985.75     4499.98    145.92 o 
  10   5   8       10.44       21.23     15.11 o 
  11   5   8      642.65      814.05     52.36 o 
  12   5   8     2130.02     2283.63    105.88 o 
  -8   6   8      482.35      477.69     69.90 o 
  -7   6   8       95.74       91.94     22.76 o 
  -6   6   8        1.27       23.20     11.10 o 
  -5   6   8      277.79      262.14     22.06 o 
  -4   6   8      355.02      367.36     27.08 o 
  -3   6   8      849.08      736.65     42.18 o 
  -2   6   8     1757.23     1823.92     81.92 o 
  -1   6   8     2751.78     2657.74     64.19 o 
   0   6   8     1831.83     1764.44     80.06 o 
   1   6   8      901.82      901.28     52.76 o 
   2   6   8      846.14      849.98     50.09 o 
   3   6   8     2017.73     2061.76    129.27 o 
   4   6   8       84.46      100.81     20.92 o 
   5   6   8       15.45       23.90     11.61 o 
   6   6   8       61.23       62.49     10.63 o 
   7   6   8     3078.10     3084.38    147.26 o 
   8   6   8     3673.23     4055.66    131.52 o 
   9   6   8        0.40       14.30     13.13 o 
  10   6   8     2084.39     2159.31    100.94 o 
  11   6   8      223.95      270.69     47.59 o 
  12   6   8      603.97      509.17     43.36 o 
  -8   7   8      192.99      195.57     40.39 o 
  -7   7   8     1326.60     1293.98     59.46 o 
  -6   7   8      859.35     1033.64     58.92 o 
  -5   7   8       57.16       64.94     41.20 o 
  -4   7   8     2488.10     2502.84    140.34 o 
  -3   7   8       25.40       27.81      8.65 o 
  -2   7   8     5535.20     5758.92    163.78 o 
  -1   7   8     2805.30     2655.76    114.59 o 
   0   7   8      429.28      419.46     33.90 o 
   1   7   8     2957.02     3000.11     69.71 o 
   2   7   8       90.97       75.50     10.26 o 
   3   7   8     1128.67     1154.42     67.27 o 
   4   7   8      962.75      973.35     86.72 o 
   5   7   8       71.66       75.17     12.04 o 
   6   7   8     3247.54     3235.33    116.68 o 
   7   7   8        1.04       19.61      7.02 o 
   8   7   8     1065.64      944.25    110.83 o 
   9   7   8     2513.44     2745.67    119.38 o 
  10   7   8        2.39       23.12     14.57 o 
  11   7   8      221.20      214.55     38.23 o 
  12   7   8      253.08      247.03     47.32 o 
  -7   8   8       16.94       15.56     17.09 o 
  -6   8   8     1106.71      989.65     63.33 o 
  -5   8   8      780.04      756.92     71.52 o 
  -4   8   8      134.70      144.36     17.51 o 
  -3   8   8     1670.48     1556.10     52.21 o 
  -2   8   8      661.70      584.05     31.96 o 
  -1   8   8     1055.55      999.55     37.38 o 
   0   8   8     2113.27     2082.26    104.08 o 
   1   8   8      308.21      290.96     41.20 o 
   2   8   8     1180.12     1294.37     98.38 o 
   3   8   8       18.80       46.31     10.78 o 
   4   8   8     3092.45     3155.56    135.14 o 
   5   8   8      762.38      912.07     35.85 o 
   6   8   8      100.54      119.03     17.22 o 
   7   8   8     3614.68     3662.34    116.78 o 
   8   8   8      715.14      664.83     37.06 o 
   9   8   8      590.05      606.69     63.87 o 
  10   8   8       39.96       73.50     20.87 o 
  11   8   8       58.64       97.97     25.01 o 
  -7   9   8      399.37      395.55     66.84 o 
  -6   9   8        8.30       64.95     20.24 o 
  -5   9   8      522.61      560.18     61.44 o 
  -4   9   8       59.60       87.62     25.28 o 
  -3   9   8       37.28       43.61     10.03 o 
  -2   9   8     3353.63     3666.84    124.82 o 
  -1   9   8      201.11      241.71     14.89 o 
   0   9   8      287.54      297.32     20.78 o 
   1   9   8     1039.23     1068.33     63.38 o 
   2   9   8      103.14      113.95     15.47 o 
   3   9   8     1518.32     1597.25     54.47 o 
   4   9   8       26.30       71.72     28.61 o 
   5   9   8      837.50      869.23     34.83 o 
   6   9   8     2570.31     2519.02    117.53 o 
   7   9   8      277.04      275.33     25.02 o 
   8   9   8     1616.73     1586.09     51.80 o 
   9   9   8        5.55       41.83     19.88 o 
  10   9   8      203.84      224.81     39.94 o 
  11   9   8      553.87      398.61     62.61 o 
  -6  10   8      264.66      266.37     47.86 o 
  -5  10   8       70.15       76.47     23.57 o 
  -4  10   8     1336.73     1456.00     80.60 o 
  -3  10   8     2111.96     2088.24     95.90 o 
  -2  10   8       44.46      104.17     23.84 o 
  -1  10   8      478.68      463.48     37.25 o 
   0  10   8      764.19      851.82     70.93 o 
   1  10   8     2198.65     2214.42     86.18 o 
   2  10   8       14.14       73.21     29.82 o 
   3  10   8       16.33       51.28     13.76 o 
   4  10   8     1681.25     1741.29    153.29 o 
   5  10   8      609.18      613.10     95.58 o 
   6  10   8      647.58      764.61     29.56 o 
   7  10   8      464.08      491.32     36.59 o 
   8  10   8      187.45      213.72     22.96 o 
   9  10   8     1410.93     1625.04     89.15 o 
  10  10   8       18.74       25.28     14.84 o 
  11  10   8      285.17      329.70     59.64 o 
  -5  11   8     2204.39     2449.61    111.01 o 
  -4  11   8       53.37       61.53     24.56 o 
  -3  11   8      803.03      744.96     77.64 o 
  -2  11   8      670.85      712.12     69.09 o 
  -1  11   8        6.01       11.33     13.76 o 
   0  11   8      981.94      995.25     38.63 o 
   1  11   8     1127.59     1030.90     39.36 o 
   2  11   8      327.04      314.67     27.56 o 
   3  11   8     2477.30     2558.84    102.69 o 
   4  11   8      155.78      152.78     24.06 o 
   5  11   8     1342.44     1399.35     59.19 o 
   6  11   8     1284.79     1270.99     46.21 o 
   7  11   8      271.39      251.69     26.37 o 
   8  11   8      524.19      523.06     55.19 o 
   9  11   8      226.01      147.34     20.20 o 
  10  11   8      384.43      315.13     54.97 o 
  -4  12   8      100.22       73.14     21.86 o 
  -3  12   8      240.80      311.71     41.83 o 
  -2  12   8      350.34      428.93     50.20 o 
  -1  12   8       22.33       43.36     20.15 o 
   0  12   8      231.40      166.52     29.42 o 
   1  12   8     1000.19     1051.02     75.97 o 
   2  12   8      828.65      802.90     54.67 o 
   3  12   8      695.02      711.50    123.60 o 
   4  12   8      244.82      226.67     26.40 o 
   5  12   8        0.23       37.37     12.87 o 
   6  12   8     1473.42     1402.51    155.27 o 
   7  12   8       14.09       27.01     10.62 o 
   8  12   8      186.00      168.42     22.48 o 
   9  12   8      563.56      534.20    119.87 o 
  -3  13   8      261.30      233.54     45.79 o 
  -2  13   8        0.25       36.97     16.73 o 
  -1  13   8      242.07      213.12     37.42 o 
   0  13   8      310.88      342.30     53.71 o 
   1  13   8      172.00      131.52     26.00 o 
   2  13   8      610.10      629.45     67.74 o 
   3  13   8      501.58      491.95     74.22 o 
   4  13   8       34.31       43.64     14.59 o 
   5  13   8      244.32      215.44     28.92 o 
   6  13   8      482.42      478.96     45.28 o 
   7  13   8       12.55       49.14     14.66 o 
   8  13   8      534.37      538.51     73.81 o 
  -1  14   8       67.94       54.52     20.51 o 
   0  14   8      710.89      732.00    100.58 o 
   1  14   8      481.53      549.84     81.14 o 
   2  14   8      255.84      247.57     34.36 o 
   3  14   8     1467.70     1638.53    135.03 o 
   4  14   8       20.96       34.17     10.05 o 
   5  14   8      174.45      145.46     55.28 o 
   6  14   8      837.65      815.38     51.94 o 
   7  14   8       70.32       42.86     17.86 o 
   2  15   8      429.27      401.31     68.73 o 
   4  15   8      112.74      173.26     41.38 o 
  -2  -7   9       48.71       59.17     16.40 o 
  -1  -7   9      119.91       60.70     25.64 o 
   0  -7   9      427.63      446.23     60.14 o 
   1  -7   9       32.50       44.07     17.81 o 
   2  -7   9     2363.79     2375.67     73.91 o 
  -4  -6   9      614.62      535.35     33.94 o 
  -3  -6   9       20.87       33.95     22.31 o 
  -2  -6   9      145.45      116.69     19.79 o 
  -1  -6   9      833.09      825.48     35.29 o 
   0  -6   9     1653.08     1672.11     49.25 o 
   1  -6   9      655.28      849.03     33.24 o 
   2  -6   9       60.57       40.86     11.48 o 
   3  -6   9     1678.22     1813.04    102.07 o 
   4  -6   9      561.52      563.24     78.27 o 
  -5  -5   9      204.98      212.14     30.21 o 
  -4  -5   9      197.22      181.96     47.32 o 
  -3  -5   9       63.96       76.83     17.27 o 
  -2  -5   9       33.41       36.20     14.52 o 
  -1  -5   9     2097.52     2073.42     75.39 o 
   0  -5   9       31.61       28.99     11.83 o 
   1  -5   9      312.84      336.51     29.92 o 
   2  -5   9     2399.52     2516.23    110.11 o 
   3  -5   9      179.14       99.19     22.80 o 
   4  -5   9       23.71       58.29     18.53 o 
   5  -5   9      120.43       97.97     22.04 o 
  -6  -4   9       60.37       96.63     21.97 o 
  -5  -4   9      165.02      128.64     57.71 o 
  -4  -4   9      183.40      198.70     25.45 o 
  -3  -4   9     1234.45     1194.41    123.52 o 
  -2  -4   9      647.51      618.21     43.34 o 
  -1  -4   9      137.96       99.58     19.79 o 
   0  -4   9     1106.14     1210.64     52.90 o 
   1  -4   9     1065.32     1154.21     77.64 o 
   2  -4   9      108.44      177.68     35.04 o 
   3  -4   9      158.41      176.38     21.10 o 
   4  -4   9       42.88       37.68     11.48 o 
   5  -4   9      400.51      477.15     53.08 o 
   6  -4   9      793.82      777.43     42.19 o 
  -7  -3   9       91.17       50.89     15.97 o 
  -6  -3   9      144.87      203.12     44.98 o 
  -5  -3   9      149.67      102.38     43.50 o 
  -4  -3   9     1924.21     1933.25     71.20 o 
  -3  -3   9      108.07       70.62     16.38 o 
  -2  -3   9      935.03     1059.38     45.09 o 
  -1  -3   9     1617.27     1614.35     48.83 o 
   0  -3   9       54.84       49.29     12.60 o 
   1  -3   9     1011.89     1012.38     34.96 o 
   2  -3   9      446.94      365.25     31.84 o 
   3  -3   9       20.89       19.84     10.93 o 
   4  -3   9     1028.74     1068.05     45.21 o 
   5  -3   9      347.73      392.68     41.74 o 
   6  -3   9     1315.15     1291.38     70.89 o 
   7  -3   9      351.85      375.94     56.05 o 
   8  -3   9       23.14       31.22     11.96 o 
  -7  -2   9      663.30      650.24     65.50 o 
  -6  -2   9      673.86      651.33     61.44 o 
  -5  -2   9      240.74      205.92     33.38 o 
  -4  -2   9       13.33        4.40      9.39 o 
  -3  -2   9     1534.15     1604.24     50.90 o 
  -2  -2   9     2866.81     2639.49     67.77 o 
  -1  -2   9      698.84      700.93     66.89 o 
   0  -2   9     1864.39     1964.47     98.82 o 
   1  -2   9      481.30      480.64     49.07 o 
   2  -2   9      912.12      934.68     40.52 o 
   3  -2   9      461.58      475.97     32.88 o 
   4  -2   9       34.27       28.57     11.92 o 
   5  -2   9     1080.70      971.39     57.03 o 
   6  -2   9       70.34       82.76     23.84 o 
   7  -2   9      142.02      140.34     26.90 o 
   8  -2   9      147.95       79.34     16.91 o 
   9  -2   9        4.31       14.21     16.10 o 
  -8  -1   9       42.40       21.85     11.99 o 
  -7  -1   9      132.14      145.21     19.99 o 
  -6  -1   9        3.31       22.35     15.74 o 
  -5  -1   9      288.44      277.20     43.41 o 
  -4  -1   9     1703.38     1748.06    121.31 o 
  -3  -1   9      120.73      102.86     19.74 o 
  -2  -1   9     1994.27     2207.27    163.10 o 
  -1  -1   9     1698.37     1769.86     49.08 o 
   0  -1   9       51.34       64.27     20.20 o 
   1  -1   9      967.65     1027.67     38.18 o 
   2  -1   9       51.16       56.07     11.00 o 
   3  -1   9      260.46      275.43     23.88 o 
   4  -1   9     1162.72     1147.96    109.57 o 
   5  -1   9      722.43      703.94     23.11 o 
   6  -1   9     4517.13     4759.96    147.89 o 
   7  -1   9       23.39       26.63     11.51 o 
   8  -1   9      156.80      186.94     34.36 o 
   9  -1   9     1012.22      984.34     84.47 o 
  10  -1   9      100.17       62.61     21.05 o 
  -8   0   9       30.64       56.33     15.58 o 
  -7   0   9       19.23       24.34      9.40 o 
  -6   0   9      918.45     1008.59    171.64 o 
  -5   0   9      407.80      526.80     51.23 o 
  -4   0   9     1831.13     1917.03     55.56 o 
  -3   0   9      885.69      811.24     39.05 o 
  -2   0   9      109.36      110.00     18.98 o 
  -1   0   9     1404.87     1365.17     50.32 o 
   0   0   9      375.56      405.56     54.07 o 
   1   0   9     1163.42     1098.41     41.71 o 
   2   0   9      725.81      791.01    151.04 o 
   3   0   9        6.31       22.01      7.03 o 
   4   0   9     7295.16     7426.70    169.62 o 
   5   0   9     1023.68     1030.38     70.30 o 
   6   0   9      119.36      100.94     25.10 o 
   7   0   9     2944.82     3390.86    115.24 o 
   8   0   9        7.95       39.76     15.83 o 
   9   0   9      386.12      394.20     58.74 o 
  -8   1   9       95.55      106.14     25.77 o 
  -7   1   9     1837.55     1736.82    126.98 o 
  -6   1   9       91.03      123.09     44.49 o 
  -5   1   9     2745.61     2888.09     80.55 o 
  -4   1   9     1143.64     1134.86     98.10 o 
  -3   1   9      136.95       92.91     15.17 o 
  -2   1   9      941.41      927.38     38.15 o 
  -1   1   9      338.30      323.44     42.96 o 
   0   1   9     1046.37     1106.03     85.64 o 
   1   1   9      879.96      884.59     69.27 o 
   2   1   9     1042.48     1057.60     81.60 o 
   3   1   9     3097.23     3144.55    143.42 o 
   4   1   9      443.55      400.12     33.28 o 
   5   1   9       48.47       54.39     17.09 o 
   6   1   9     1490.48     1577.81     89.51 o 
   7   1   9       96.63      108.76     26.63 o 
   8   1   9      367.92      396.09     40.66 o 
   9   1   9      225.31      174.25     30.32 o 
  10   1   9      802.36      794.44     72.06 o 
  11   1   9      519.93      476.88     40.03 o 
  -8   2   9      254.29      241.94     30.91 o 
  -7   2   9     1095.13     1330.83    106.60 o 
  -6   2   9      757.03      783.23     62.68 o 
  -5   2   9       24.31       51.98     15.71 o 
  -4   2   9     1838.85     1866.98    100.94 o 
  -3   2   9       46.76       65.83     13.77 o 
  -2   2   9     1567.04     1622.87     69.65 o 
  -1   2   9     1168.37     1092.99     94.09 o 
   0   2   9       14.81       45.04     26.72 o 
   1   2   9     5336.46     5058.95    110.91 o 
   2   2   9     1340.99     1369.01     83.75 o 
   3   2   9      182.16      165.12     18.89 o 
   4   2   9     2783.94     2672.75    143.45 o 
   5   2   9     1213.98     1201.91     93.33 o 
   6   2   9      404.85      370.25     57.80 o 
   7   2   9       39.95      110.65     27.35 o 
   8   2   9      145.16      115.96     25.55 o 
   9   2   9     2528.68     2815.84    120.55 o 
  10   2   9       46.14       62.97     18.17 o 
  11   2   9      180.64      161.93     36.16 o 
  -8   3   9     1530.13     1391.11    130.26 o 
  -7   3   9       24.32       45.43     16.91 o 
  -6   3   9      242.62      233.42     27.78 o 
  -5   3   9     2898.35     2872.45     82.77 o 
  -4   3   9       62.68       59.61     24.29 o 
  -3   3   9     4869.93     4950.82    107.63 o 
  -2   3   9      413.85      405.89     94.23 o 
  -1   3   9     3045.41     3074.25    147.72 o 
   0   3   9    13165.75    13025.74    354.61 o 
   1   3   9      101.67      102.71     16.06 o 
   2   3   9     1690.53     1713.88     46.28 o 
   3   3   9     3271.08     3225.67     73.52 o 
   4   3   9     1633.40     1763.34    132.62 o 
   5   3   9      563.14      495.64     66.87 o 
   6   3   9      252.94      212.31     34.18 o 
   7   3   9     1475.84     1589.95     90.05 o 
   8   3   9      587.07      655.72     45.16 o 
   9   3   9      768.73      775.90     72.60 o 
  10   3   9      583.36      638.63     68.28 o 
  11   3   9      541.77      489.56     71.07 o 
  -8   4   9       29.89       45.23     20.83 o 
  -7   4   9     1468.26     1458.73     71.43 o 
  -6   4   9      876.99      862.52    102.33 o 
  -5   4   9        1.23       40.06     34.00 o 
  -4   4   9     3191.42     3186.11    139.39 o 
  -3   4   9      342.72      314.96     23.60 o 
  -2   4   9     2855.73     2976.81     92.78 o 
  -1   4   9      111.66      106.39     15.30 o 
   0   4   9      362.18      322.98     26.62 o 
   1   4   9     3287.64     3081.37    108.67 o 
   2   4   9     1580.94     1577.63     65.63 o 
   3   4   9      600.97      628.69     65.54 o 
   4   4   9      258.61      266.91     38.23 o 
   5   4   9        2.96       24.56     13.78 o 
   6   4   9      777.19      786.14     77.64 o 
   7   4   9      189.76      149.60     20.69 o 
   8   4   9      377.37      418.13     46.60 o 
   9   4   9      627.36      669.84     69.27 o 
  10   4   9        1.77       65.22     28.79 o 
  11   4   9      725.12      851.83     78.00 o 
  -8   5   9      963.86      978.76     63.78 o 
  -7   5   9       81.90       99.82     16.12 o 
  -6   5   9        6.04       25.84     11.74 o 
  -5   5   9      259.78      289.99     64.01 o 
  -4   5   9      367.93      336.35     49.93 o 
  -3   5   9      565.80      578.91     33.75 o 
  -2   5   9        7.90       31.94     14.71 o 
  -1   5   9      777.64      711.58     56.95 o 
   0   5   9     1497.49     1572.77     61.39 o 
   1   5   9      104.92      100.16     12.24 o 
   2   5   9     1207.52     1314.91    121.13 o 
   3   5   9      286.32      283.36     23.83 o 
   4   5   9      753.15      709.02     82.22 o 
   5   5   9      184.34      147.84     26.69 o 
   6   5   9     1150.65     1255.53     74.80 o 
   7   5   9      832.46      798.30     53.89 o 
   8   5   9     1593.18     1717.52     73.50 o 
   9   5   9      921.80      952.05     92.48 o 
  10   5   9      912.38     1049.83     65.31 o 
  11   5   9        2.26       34.36     26.09 o 
  -7   6   9       34.50       81.50     21.05 o 
  -6   6   9      378.31      415.87     35.26 o 
  -5   6   9     1576.10     1475.63     51.13 o 
  -4   6   9        6.95       24.72     21.32 o 
  -3   6   9      591.87      657.86     39.41 o 
  -2   6   9     5878.08     6116.71     97.34 o 
  -1   6   9      444.43      445.60     28.48 o 
   0   6   9      902.64      979.92     76.06 o 
   1   6   9      101.03      102.80     39.27 o 
   2   6   9      510.98      472.17     31.89 o 
   3   6   9     3370.73     3187.94     73.68 o 
   4   6   9      122.95      148.88     20.47 o 
   5   6   9      784.21      763.44     91.89 o 
   6   6   9     1652.97     1791.86     45.13 o 
   7   6   9      888.98      863.11    129.27 o 
   8   6   9     2135.27     2551.26     96.98 o 
   9   6   9      449.95      501.62     54.52 o 
  10   6   9      131.98       67.20     27.80 o 
  11   6   9      593.50      544.17     78.54 o 
  -7   7   9      322.78      313.78     45.25 o 
  -6   7   9     1917.79     1966.43     78.89 o 
  -5   7   9      118.57      106.46     16.19 o 
  -4   7   9      813.09      783.95     33.98 o 
  -3   7   9     1837.63     1849.23    120.91 o 
  -2   7   9      554.10      493.41     31.48 o 
  -1   7   9       96.77      113.37     18.22 o 
   0   7   9      910.03     1022.78     38.97 o 
   1   7   9      113.33      112.09     15.34 o 
   2   7   9       11.46       26.12     12.28 o 
   3   7   9     1023.61     1060.10     81.76 o 
   4   7   9     1550.77     1618.30     54.89 o 
   5   7   9     1018.64      963.43     37.41 o 
   6   7   9     1504.66     1525.52     50.65 o 
   7   7   9      140.32      174.63     23.81 o 
   8   7   9      655.74      636.47     46.15 o 
   9   7   9      239.52      302.45     43.45 o 
  10   7   9       48.92       36.34     21.86 o 
  11   7   9     1032.88     1038.68     92.39 o 
  -7   8   9        2.53       30.32     15.56 o 
  -6   8   9      810.01      561.44     79.16 o 
  -5   8   9     1395.18     1310.72     74.67 o 
  -4   8   9       53.20       29.24     13.31 o 
  -3   8   9      711.27      635.74     60.45 o 
  -2   8   9      409.73      404.89     62.48 o 
  -1   8   9        3.22       37.33      9.79 o 
   0   8   9     2368.54     2289.35     60.32 o 
   1   8   9      138.31      131.65     19.84 o 
   2   8   9     2469.70     2514.46     78.94 o 
   3   8   9     2650.28     2632.98     82.15 o 
   4   8   9       48.35       68.11     13.23 o 
   5   8   9     2858.53     2853.95     56.27 o 
   6   8   9      314.06      278.31     67.16 o 
   7   8   9        5.92        9.52     11.69 o 
   8   8   9     3173.49     3352.63    139.80 o 
   9   8   9      160.74      164.27     29.51 o 
  10   8   9      237.61      289.31     47.41 o 
  11   8   9      188.91      189.73     30.68 o 
  -6   9   9      811.91      731.01     51.01 o 
  -5   9   9      443.21      481.65     66.21 o 
  -4   9   9      320.77      323.32     47.14 o 
  -3   9   9      657.19      616.44     55.91 o 
  -2   9   9      724.96      606.54     27.08 o 
  -1   9   9     2544.12     2414.86     58.80 o 
   0   9   9      645.32      593.99     37.65 o 
   1   9   9     3237.26     3277.83     61.58 o 
   2   9   9      710.23      718.44     40.53 o 
   3   9   9     2877.26     2935.70     57.63 o 
   4   9   9     1227.83     1327.80     52.95 o 
   5   9   9        0.02       23.26     21.82 o 
   6   9   9      552.35      680.36     27.01 o 
   7   9   9      188.74      185.42     24.24 o 
   8   9   9     1872.74     1772.36    226.92 o 
   9   9   9      618.75      513.40     59.19 o 
  10   9   9      151.58      116.95     23.39 o 
  11   9   9     1862.19     1858.84     94.28 o 
  -5  10   9      454.18      422.18     64.50 o 
  -4  10   9      229.91      257.11     43.36 o 
  -3  10   9     2199.57     2329.42    105.52 o 
  -2  10   9      206.60      263.04     34.54 o 
  -1  10   9       62.58       84.21     13.06 o 
   0  10   9     1552.85     1389.82     97.16 o 
   1  10   9     1196.17     1323.93     39.85 o 
   2  10   9      792.82      860.40     30.40 o 
   3  10   9      186.15      182.53     47.18 o 
   4  10   9       61.82       39.31     13.58 o 
   5  10   9     1368.56     1509.76     44.65 o 
   6  10   9      115.02       84.32     13.07 o 
   7  10   9      370.24      324.95     23.56 o 
   8  10   9       51.28       25.26     14.48 o 
   9  10   9     1476.81     1546.77     67.83 o 
  10  10   9      634.80      635.57     91.13 o 
  -4  11   9      294.55      214.37     32.12 o 
  -3  11   9      369.17      257.74     43.36 o 
  -2  11   9      403.46      422.81     50.47 o 
  -1  11   9       14.13       87.35     28.25 o 
   0  11   9     1273.32     1314.06     45.88 o 
   1  11   9      796.03      826.36     95.36 o 
   2  11   9      442.48      469.73     36.39 o 
   3  11   9     1581.07     1700.41     94.77 o 
   4  11   9      650.40      668.19     31.60 o 
   5  11   9      369.56      394.94     42.10 o 
   6  11   9      944.23     1036.44     49.38 o 
   7  11   9       24.86       37.52     13.42 o 
   8  11   9     1012.18      999.84     42.41 o 
   9  11   9       12.43       30.50     15.02 o 
  10  11   9       97.11       72.78     21.59 o 
  -3  12   9      166.43      231.29     36.43 o 
  -2  12   9      511.80      484.79     66.57 o 
  -1  12   9     1045.21     1008.18     63.15 o 
   0  12   9      112.64       58.83     23.57 o 
   1  12   9      498.19      569.61     37.90 o 
   2  12   9     4696.51     4752.74    174.39 o 
   3  12   9      119.25       92.15     18.34 o 
   4  12   9       13.23       36.37     11.90 o 
   5  12   9        1.12       42.21     11.87 o 
   6  12   9      982.47      962.30     41.76 o 
   7  12   9      573.20      646.46    129.23 o 
   8  12   9       61.64       61.66     11.57 o 
   9  12   9      518.54      514.12     43.81 o 
  -2  13   9      703.34      831.95     57.21 o 
  -1  13   9       31.31       57.93     17.36 o 
   0  13   9     1448.05     1605.25     69.18 o 
   1  13   9      164.70      239.20     42.64 o 
   2  13   9      382.09      371.53     44.71 o 
   3  13   9       12.54       23.60     10.98 o 
   4  13   9       78.21       57.99     26.45 o 
   5  13   9      636.78      730.90     52.18 o 
   6  13   9        3.97       30.72     12.12 o 
   7  13   9      204.12      198.05     22.16 o 
   8  13   9      980.15      908.62     40.14 o 
   0  14   9        3.03       17.99     15.47 o 
   1  14   9       22.41       23.84     15.65 o 
   2  14   9        6.72       21.95     14.03 o 
   3  14   9       38.65       62.34     20.78 o 
   4  14   9      111.66      124.70     53.12 o 
   5  14   9       23.57       39.66     12.54 o 
   6  14   9      560.73      552.89     30.94 o 
   7  14   9      774.62      778.11     36.77 o 
  -1  -6  10      806.59      805.06     89.74 o 
   0  -6  10      152.23       86.63     17.21 o 
   1  -6  10     1686.97     1652.55     59.19 o 
   2  -6  10       73.81       69.52     16.67 o 
  -3  -5  10      414.46      461.30     38.54 o 
  -2  -5  10      105.84      103.39     16.31 o 
  -1  -5  10      681.85      788.01     52.02 o 
   0  -5  10     1855.31     1909.17    108.74 o 
   1  -5  10        4.25       11.99      8.86 o 
   2  -5  10      762.67      712.21     76.71 o 
   3  -5  10      230.05      173.71     28.88 o 
   4  -5  10      465.10      443.23     72.42 o 
   5  -5  10      162.81      146.27     32.03 o 
  -5  -4  10      454.21      484.66     33.11 o 
  -4  -4  10      571.45      520.79     54.53 o 
  -3  -4  10        0.30       22.09     12.73 o 
  -2  -4  10     2394.30     2496.38    191.79 o 
  -1  -4  10      265.49      263.08     29.47 o 
   0  -4  10       38.01       56.00     14.98 o 
   1  -4  10      940.37      944.65     41.80 o 
   2  -4  10        0.05       28.83     11.15 o 
   3  -4  10      500.21      464.26     36.25 o 
   4  -4  10       91.42       75.84     19.79 o 
   5  -4  10      317.47      270.69     36.07 o 
   6  -4  10     3340.43     3354.07    135.84 o 
  -5  -3  10       26.70       68.57     17.33 o 
  -4  -3  10     1441.50     1476.19     66.98 o 
  -3  -3  10     1176.64     1203.64     51.90 o 
  -2  -3  10       19.54       15.64      9.82 o 
  -1  -3  10      342.07      390.67     69.58 o 
   0  -3  10       39.10       86.01     17.04 o 
   1  -3  10      786.87      739.55     98.19 o 
   2  -3  10      537.84      600.51     40.65 o 
   3  -3  10       11.62       34.10     12.41 o 
   4  -3  10     2094.36     2172.89    108.67 o 
   5  -3  10      556.85      496.31     55.87 o 
   6  -3  10      512.43      496.22     67.29 o 
   7  -3  10      236.76      211.68     39.85 o 
  -6  -2  10       31.78       64.73     22.58 o 
  -5  -2  10     1637.48     1753.62     53.31 o 
  -4  -2  10        2.04       25.35     12.54 o 
  -3  -2  10        1.88       20.90     13.58 o 
  -2  -2  10      991.10      959.57     79.43 o 
  -1  -2  10       46.63       32.96     11.26 o 
   0  -2  10      693.91      664.10     92.57 o 
   1  -2  10       13.77       48.75     13.03 o 
   2  -2  10      577.78      597.70     36.25 o 
   3  -2  10     1307.59     1331.05     46.62 o 
   4  -2  10      199.72      187.67     15.92 o 
   5  -2  10      123.27       95.72     22.22 o 
   6  -2  10      742.25      708.88     73.95 o 
   7  -2  10        0.72       27.17     16.55 o 
   8  -2  10       86.37       61.89     18.71 o 
  -7  -1  10      292.98      271.12     49.16 o 
  -6  -1  10      538.54      573.37     61.22 o 
  -5  -1  10       13.09       44.04     15.97 o 
  -4  -1  10     1009.61     1012.71     57.53 o 
  -3  -1  10      924.05     1077.95    123.16 o 
  -2  -1  10      572.79      540.54     36.66 o 
  -1  -1  10      790.88      770.06     31.49 o 
   0  -1  10        1.44       19.28     10.93 o 
   1  -1  10     3013.39     3088.06     74.19 o 
   2  -1  10      717.77      708.06     40.33 o 
   3  -1  10      737.28      747.11     27.97 o 
   4  -1  10      699.01      662.91     36.97 o 
   5  -1  10     1090.83     1108.22     61.62 o 
   6  -1  10     1331.30     1268.62     67.47 o 
   7  -1  10      815.49      810.63     82.76 o 
   8  -1  10        5.37       37.33     14.21 o 
   9  -1  10      176.94      198.72     39.58 o 
  -7   0  10       20.23       28.12     11.96 o 
  -6   0  10       42.56       72.84     17.50 o 
  -5   0  10     1745.13     1729.38    130.04 o 
  -4   0  10       46.95       53.53     14.18 o 
  -3   0  10      803.81      786.38     37.25 o 
  -2   0  10       36.93       54.12     13.31 o 
  -1   0  10      206.12      255.87     21.70 o 
   0   0  10     3978.76     3742.32    297.32 o 
   1   0  10       66.41       77.84     10.22 o 
   2   0  10     2155.63     2180.27     75.08 o 
   3   0  10     2533.57     2277.10     77.43 o 
   4   0  10        0.80       76.02     23.48 o 
   5   0  10     1259.39     1289.22     70.26 o 
   6   0  10      457.89      461.94     77.82 o 
   7   0  10      158.36      167.69     29.87 o 
   8   0  10      784.31      911.65     87.62 o 
   9   0  10     1205.79     1226.06    104.53 o 
  -7   1  10      736.41      763.70    158.82 o 
  -6   1  10      776.90      783.90     56.00 o 
  -5   1  10      672.88      651.58     58.77 o 
  -4   1  10      129.22      132.43     23.93 o 
  -3   1  10       15.33       52.38     14.09 o 
  -2   1  10      636.57      672.99     62.07 o 
  -1   1  10       31.93       29.41     10.38 o 
   0   1  10      268.57      263.84     45.29 o 
   1   1  10     2194.06     2162.48     48.54 o 
   2   1  10      334.99      353.40     28.77 o 
   3   1  10     1598.12     1651.42     67.95 o 
   4   1  10      480.31      533.04     75.88 o 
   5   1  10       27.12       33.86     17.86 o 
   6   1  10      631.74      675.33     45.25 o 
   7   1  10      208.43      259.98     32.39 o 
   8   1  10     1878.19     2160.75    109.30 o 
   9   1  10      289.51      240.01     39.67 o 
  10   1  10      235.69      202.32     39.49 o 
  -7   2  10        0.10       25.85     10.61 o 
  -6   2  10      629.45      614.64     90.23 o 
  -5   2  10        2.17       20.96     32.43 o 
  -4   2  10      160.55      162.23     20.63 o 
  -3   2  10      648.65      680.71     51.14 o 
  -2   2  10      508.95      480.88     55.19 o 
  -1   2  10     1364.30     1331.14     63.50 o 
   0   2  10     6962.72     7183.81    113.97 o 
   1   2  10      382.49      444.72     36.62 o 
   2   2  10     1435.66     1421.37     67.18 o 
   3   2  10        0.20       15.01      8.70 o 
   4   2  10      737.65      755.87     32.34 o 
   5   2  10      647.75      507.17     37.15 o 
   6   2  10      945.85      945.03     49.75 o 
   7   2  10     1012.06     1134.66     66.39 o 
   8   2  10      470.12      475.08     50.65 o 
   9   2  10     2042.26     2108.12    109.21 o 
  10   2  10     1582.30     1822.32    148.16 o 
  -7   3  10      125.23      129.26     18.74 o 
  -6   3  10       13.16       21.63     10.83 o 
  -5   3  10      499.44      520.23     55.87 o 
  -4   3  10      679.53      645.37     42.00 o 
  -3   3  10      513.99      599.50     52.43 o 
  -2   3  10     1518.71     1606.13     72.41 o 
  -1   3  10      235.61      279.55     35.13 o 
   0   3  10     5331.97     5255.58    153.24 o 
   1   3  10       22.54       24.07     18.94 o 
   2   3  10       35.74       46.70     11.48 o 
   3   3  10      404.45      377.97     26.00 o 
   4   3  10      195.07      147.73     12.09 o 
   5   3  10     1095.55     1101.06     37.39 o 
   6   3  10     1046.75     1053.79     54.52 o 
   7   3  10        2.45       27.62     14.03 o 
   8   3  10     3651.60     4098.40    623.33 o 
   9   3  10        5.63        7.11     15.11 o 
  10   3  10       82.16       19.34     17.36 o 
  11   3  10      369.72      380.26     65.31 o 
  -7   4  10       98.83      112.91     16.93 o 
  -6   4  10      653.14      677.75     38.79 o 
  -5   4  10      361.74      402.84     46.37 o 
  -4   4  10      874.50      964.31     56.85 o 
  -3   4  10     2391.10     2449.84     89.56 o 
  -2   4  10     2845.23     3206.09    107.23 o 
  -1   4  10     1535.32     1698.07     54.29 o 
   0   4  10     1193.47     1211.17     46.08 o 
   1   4  10      266.11      274.30     44.98 o 
   2   4  10      860.33      904.75     55.46 o 
   3   4  10     3449.64     3597.22    107.06 o 
   4   4  10     2652.13     2708.54     83.10 o 
   5   4  10      359.11      320.84     19.97 o 
   6   4  10     3731.93     3575.43    255.26 o 
   7   4  10      868.91      830.24     53.26 o 
   8   4  10      130.27      155.81     32.21 o 
   9   4  10      262.69      206.28     35.17 o 
  10   4  10      177.80      222.38     41.92 o 
  11   4  10      509.78      403.65     67.56 o 
  -7   5  10       17.98       25.86     11.62 o 
  -6   5  10      198.88      206.76     38.59 o 
  -5   5  10      747.39      730.40     49.67 o 
  -4   5  10        7.18       49.03     18.62 o 
  -3   5  10     3975.20     4010.03    136.42 o 
  -2   5  10     2006.15     2074.28     73.52 o 
  -1   5  10     1871.80     1946.43     47.07 o 
   0   5  10     3288.23     3240.98    172.09 o 
   1   5  10      145.30      154.85     20.04 o 
   2   5  10     2064.14     2160.25     96.14 o 
   3   5  10     5576.10     5507.76    157.80 o 
   4   5  10      536.55      511.19     31.20 o 
   5   5  10     6147.09     6134.79    106.29 o 
   6   5  10      130.53      137.17     49.93 o 
   7   5  10      459.02      477.15     57.48 o 
   8   5  10     1067.76     1166.15     65.22 o 
   9   5  10      181.37      128.28     29.06 o 
  10   5  10      584.08      541.11     74.13 o 
  11   5  10        5.94       20.87     17.27 o 
  -7   6  10      417.13      529.05     47.86 o 
  -6   6  10      531.37      476.77     45.62 o 
  -5   6  10      566.27      556.84     63.51 o 
  -4   6  10     1030.76      961.92     65.08 o 
  -3   6  10       22.89       56.68     40.12 o 
  -2   6  10      533.55      575.90     51.77 o 
  -1   6  10     1800.08     1795.55     47.11 o 
   0   6  10      174.55      152.97     14.88 o 
   1   6  10       67.53       82.58     21.28 o 
   2   6  10      575.55      579.44     35.49 o 
   3   6  10     2145.69     2221.79     98.19 o 
   4   6  10     2437.25     2383.95     49.12 o 
   5   6  10      119.12      155.24     21.37 o 
   6   6  10      230.88      235.20     28.16 o 
   7   6  10      283.95      353.09     42.46 o 
   8   6  10       58.93       58.47     20.78 o 
   9   6  10       54.30       83.39     22.67 o 
  10   6  10        2.58       35.53     20.60 o 
  11   6  10     1173.68     1358.04     78.09 o 
  -6   7  10     2436.45     2548.12    200.97 o 
  -5   7  10      249.36      198.80     29.46 o 
  -4   7  10       32.57       35.84     15.56 o 
  -3   7  10     1296.06     1231.38     47.30 o 
  -2   7  10        0.20       39.80     39.04 o 
  -1   7  10       13.65       31.67     13.85 o 
   0   7  10      279.97      258.05     19.60 o 
   1   7  10      773.30      717.45     77.19 o 
   2   7  10     2298.94     2274.99     93.74 o 
   3   7  10       85.76       92.80     21.10 o 
   4   7  10       15.63       40.99     19.16 o 
   5   7  10     2560.90     2752.73     90.87 o 
   6   7  10       22.39       30.05      9.99 o 
   7   7  10      193.02      184.34     18.02 o 
   8   7  10      197.90      229.49     31.67 o 
   9   7  10      510.12      441.61     51.73 o 
  10   7  10      220.61      201.42     36.16 o 
  11   7  10      613.19      528.24     47.68 o 
  -6   8  10      177.51      136.56     30.14 o 
  -5   8  10      544.14      504.86     68.28 o 
  -4   8  10      629.81      550.82     41.56 o 
  -3   8  10      577.40      489.54     36.52 o 
  -2   8  10      391.91      393.99     66.12 o 
  -1   8  10       81.61       91.38     16.40 o 
   0   8  10     2319.05     2236.02    156.58 o 
   1   8  10     1532.04     1565.29     61.04 o 
   2   8  10      164.51      123.68     21.91 o 
   3   8  10     1205.77     1251.19     50.75 o 
   4   8  10     3269.55     3363.16    109.18 o 
   5   8  10       14.22       35.63     16.96 o 
   6   8  10      147.13      159.54     24.44 o 
   7   8  10      134.49      142.40     18.24 o 
   8   8  10     1756.28     1977.59     94.91 o 
   9   8  10        0.86       83.12     29.06 o 
  10   8  10      290.02      389.89     60.36 o 
  11   8  10      365.82      254.23     48.49 o 
  -5   9  10        3.70       21.32     14.48 o 
  -4   9  10      215.15      223.19     40.57 o 
  -3   9  10       14.62       35.89     14.57 o 
  -2   9  10      282.21      289.00     42.87 o 
  -1   9  10     1730.67     1744.55    113.21 o 
   0   9  10        0.75       10.89     11.92 o 
   1   9  10      819.45      800.90     30.04 o 
   2   9  10     1040.68     1074.58     35.75 o 
   3   9  10       27.08       37.18     11.09 o 
   4   9  10      478.00      496.01     40.90 o 
   5   9  10       30.73       27.25     17.63 o 
   6   9  10      220.83      267.41     53.71 o 
   7   9  10      609.87      575.83     41.56 o 
   8   9  10      685.68      785.26     76.83 o 
   9   9  10      571.43      577.81     77.19 o 
  10   9  10      928.38      993.43     91.22 o 
  -5  10  10       89.66       67.20     23.21 o 
  -4  10  10        4.24       22.85     14.84 o 
  -3  10  10     1181.74     1225.43     73.95 o 
  -2  10  10      359.58      438.82     49.93 o 
  -1  10  10      241.15      257.27     29.87 o 
   0  10  10     1267.13     1328.20     45.76 o 
   1  10  10      332.22      374.12     45.52 o 
   2  10  10     1306.66     1202.26     61.26 o 
   3  10  10      218.95      267.30     24.07 o 
   4  10  10       61.83       64.56     14.66 o 
   5  10  10     2457.26     2607.20     65.98 o 
   6  10  10      187.91      192.75     17.55 o 
   7  10  10     1446.53     1457.13     50.08 o 
   8  10  10      919.35      942.87     60.90 o 
   9  10  10      184.55      146.36     31.31 o 
  10  10  10     1278.24     1292.72     75.21 o 
  -4  11  10      974.64     1083.03     64.32 o 
  -3  11  10        9.94       28.61     15.38 o 
  -2  11  10      576.41      533.01     71.43 o 
  -1  11  10     1471.43     1577.18     86.36 o 
   0  11  10       12.75       34.10     11.29 o 
   1  11  10     2258.15     2162.25     66.98 o 
   2  11  10     1435.67     1314.64     80.29 o 
   3  11  10      312.09      297.25     27.26 o 
   4  11  10     1198.96     1287.90     47.02 o 
   5  11  10      360.24      296.46     29.37 o 
   6  11  10     1520.75     1482.12     51.72 o 
   7  11  10      335.83      333.67     30.86 o 
   8  11  10      259.21      196.75     24.37 o 
   9  11  10      646.04      554.06     78.80 o 
  -3  12  10     1166.82     1146.81     69.72 o 
  -2  12  10      345.09      439.27     67.65 o 
  -1  12  10      495.42      628.55     84.47 o 
   0  12  10      305.34      220.13     36.79 o 
   1  12  10       10.98       25.25     16.46 o 
   2  12  10      859.47      870.00     60.72 o 
   3  12  10      227.59      232.52     28.38 o 
   4  12  10      989.16     1096.78     80.83 o 
   5  12  10       82.12      118.77     36.57 o 
   6  12  10        0.20       51.72     20.29 o 
   7  12  10     1297.05     1260.97     40.33 o 
   8  12  10      202.24      142.65     17.83 o 
   9  12  10       91.64      112.18     30.23 o 
  -1  13  10      205.52      175.87     37.06 o 
   0  13  10        1.30       44.44     16.28 o 
   1  13  10      257.69      241.18     44.62 o 
   2  13  10       91.78       94.73     21.86 o 
   3  13  10      650.03      709.74     54.56 o 
   4  13  10       84.95      100.55     15.39 o 
   5  13  10      989.91     1070.20     37.78 o 
   6  13  10     1058.00     1027.39     63.07 o 
   7  13  10      195.85      135.35     20.48 o 
   8  13  10       86.40       54.69     33.60 o 
   1  14  10     1173.34     1197.64     69.54 o 
   2  14  10      622.79      633.23     47.23 o 
   3  14  10       64.23       73.50     22.31 o 
   4  14  10     1768.28     1743.10    131.30 o 
   5  14  10      241.09      202.24     28.27 o 
   6  14  10       24.26       23.97     12.45 o 
  -2  -4  11      306.39      441.72     75.57 o 
  -1  -4  11      284.55      279.62     31.49 o 
   0  -4  11       98.51      116.01     27.08 o 
   1  -4  11      610.10      631.61     62.91 o 
   2  -4  11      212.28      166.09     47.54 o 
   3  -4  11     1893.28     1903.01    153.47 o 
   4  -4  11      310.01      218.78     42.01 o 
  -4  -3  11       37.61       59.80     18.00 o 
  -3  -3  11      468.90      448.19     52.67 o 
  -2  -3  11       16.84       17.53     11.34 o 
  -1  -3  11      225.14      224.35     28.34 o 
   0  -3  11      611.51      599.55     56.20 o 
   1  -3  11      859.94      910.25     35.39 o 
   2  -3  11     1370.14     1504.35     45.20 o 
   3  -3  11      864.75      874.03     44.89 o 
   4  -3  11      168.26      253.24     36.07 o 
   5  -3  11     1544.57     1502.69    123.60 o 
   6  -3  11       15.80       28.34     20.96 o 
  -5  -2  11      444.03      423.09     51.69 o 
  -4  -2  11      279.90      255.07     30.81 o 
  -3  -2  11       62.57       56.10     12.79 o 
  -2  -2  11      345.73      287.77     33.90 o 
  -1  -2  11       65.49       72.55     17.63 o 
   0  -2  11     2044.13     2018.15     73.18 o 
   1  -2  11      184.40      177.08     21.56 o 
   2  -2  11      299.15      327.79     29.36 o 
   3  -2  11      945.45     1038.29     43.22 o 
   4  -2  11      396.96      408.96     48.04 o 
   5  -2  11      192.01      182.53     32.75 o 
   6  -2  11     1115.61     1116.67     96.44 o 
   7  -2  11        0.11       22.31     14.48 o 
  -5  -1  11      113.13       62.74     25.73 o 
  -4  -1  11       83.54      124.95     20.26 o 
  -3  -1  11     1296.31     1250.11     53.08 o 
  -2  -1  11      713.83      753.05     50.79 o 
  -1  -1  11      797.38      886.09    119.87 o 
   0  -1  11      309.11      301.01     29.51 o 
   1  -1  11      294.74      220.80     20.05 o 
   2  -1  11     2241.08     2154.18     67.82 o 
   3  -1  11       20.29       41.93     23.57 o 
   4  -1  11      106.89       64.95     18.08 o 
   5  -1  11      125.50      115.87     24.02 o 
   6  -1  11     1189.55     1305.95     60.27 o 
   7  -1  11      206.22      227.33     33.82 o 
   8  -1  11       34.63       49.30     21.23 o 
  -6   0  11        0.18       63.60     30.59 o 
  -5   0  11      331.77      289.55     29.51 o 
  -4   0  11      246.32      166.50     95.94 o 
  -3   0  11     1367.53     1287.65     75.93 o 
  -2   0  11      110.10      142.05     38.55 o 
  -1   0  11       38.95       73.65     20.29 o 
   0   0  11     1199.12     1275.55     72.20 o 
   1   0  11      600.15      642.34     49.52 o 
   2   0  11      737.20      731.48     33.42 o 
   3   0  11      447.36      465.02     34.73 o 
   4   0  11       11.22       23.86     18.08 o 
   5   0  11      987.85     1075.47     62.07 o 
   6   0  11       57.25       26.81     19.34 o 
   7   0  11       45.70       42.28     15.11 o 
   8   0  11     1910.65     1755.57    142.59 o 
  -6   1  11      503.69      377.01     57.61 o 
  -5   1  11      367.17      284.98     37.73 o 
  -4   1  11      175.35      153.67     28.47 o 
  -3   1  11      143.24      170.08     25.07 o 
  -2   1  11      404.01      417.58     34.50 o 
  -1   1  11     1321.01     1336.29    118.69 o 
   0   1  11      309.95      238.11     25.96 o 
   1   1  11      273.83      242.82     25.33 o 
   2   1  11     1742.50     1648.84     86.18 o 
   3   1  11     1349.50     1236.45     67.68 o 
   4   1  11     1257.89     1137.47     95.13 o 
   5   1  11       15.38       43.27     16.73 o 
   6   1  11      739.02      806.04     75.12 o 
   7   1  11     2008.45     1976.60    103.36 o 
   8   1  11      122.61       95.36     19.61 o 
   9   1  11     1527.05     1582.94     81.32 o 
  -6   2  11      681.77      628.05    130.49 o 
  -5   2  11       61.51       57.09     12.99 o 
  -4   2  11       24.69       35.45     11.78 o 
  -3   2  11     1210.78     1219.74     64.75 o 
  -2   2  11      430.88      389.45     56.63 o 
  -1   2  11      132.85      133.54     19.34 o 
   0   2  11     3586.53     3353.12    254.68 o 
   1   2  11      386.90      391.16     39.94 o 
   2   2  11      749.03      723.18     33.80 o 
   3   2  11       75.43       94.63     28.16 o 
   4   2  11      748.33      799.78     44.98 o 
   5   2  11     1623.22     1775.98    249.59 o 
   6   2  11      498.68      499.46     56.14 o 
   7   2  11      651.03      685.67     65.85 o 
   8   2  11     1374.86     1278.06     76.47 o 
   9   2  11       53.74       59.28     19.52 o 
  -6   3  11       40.03       44.28     17.86 o 
  -5   3  11      759.45      799.44     48.14 o 
  -4   3  11     2264.12     2417.25    169.35 o 
  -3   3  11       10.10       33.07     12.92 o 
  -2   3  11      265.62      295.09     30.59 o 
  -1   3  11      364.71      350.15     68.77 o 
   0   3  11     1052.59     1014.62     43.85 o 
   1   3  11       23.98       27.31      8.87 o 
   2   3  11      227.15      232.05     32.61 o 
   3   3  11     1521.43     1462.05    114.79 o 
   4   3  11     1289.67     1242.30     49.03 o 
   5   3  11      361.65      336.31     28.84 o 
   6   3  11     1511.22     1561.08     70.80 o 
   7   3  11      658.55      616.14     61.26 o 
   8   3  11      783.35      807.12     83.12 o 
   9   3  11       84.81      110.20     28.07 o 
  10   3  11       95.46       38.86     23.93 o 
  -6   4  11     1067.18     1044.77     65.71 o 
  -5   4  11      309.75      323.00     36.85 o 
  -4   4  11      139.70      142.02     47.14 o 
  -3   4  11      821.21      803.87     56.83 o 
  -2   4  11      433.22      451.56     35.09 o 
  -1   4  11      838.12      751.33     69.22 o 
   0   4  11        4.41       33.23     17.27 o 
   1   4  11        0.94       64.93     13.68 o 
   2   4  11     2099.36     2047.79     71.86 o 
   3   4  11        9.43       59.76     15.11 o 
   4   4  11     1332.19     1366.31     54.05 o 
   5   4  11     2307.21     2174.41     53.37 o 
   6   4  11       40.93       33.47     12.77 o 
   7   4  11      764.28      844.45     84.29 o 
   8   4  11       31.29       81.14     22.22 o 
   9   4  11      189.16      224.00     39.67 o 
  10   4  11      974.56     1046.86     63.69 o 
  -6   5  11       29.07       56.99     15.98 o 
  -5   5  11      702.07      792.33     57.08 o 
  -4   5  11     1225.75     1272.36     53.09 o 
  -3   5  11      211.40      202.89     28.70 o 
  -2   5  11      856.04      886.22     39.08 o 
  -1   5  11       72.08       69.28     14.23 o 
   0   5  11     2727.17     2793.35     94.77 o 
   1   5  11      600.98      546.48     41.25 o 
   2   5  11      501.85      634.88     38.88 o 
   3   5  11     1220.77     1169.86     48.74 o 
   4   5  11      577.32      565.24     64.55 o 
   5   5  11      849.14      797.00     56.18 o 
   6   5  11       46.01       64.19     28.79 o 
   7   5  11      750.27      936.30     92.12 o 
   8   5  11      113.12      107.23     23.93 o 
   9   5  11       42.98       46.69     16.37 o 
  10   5  11     1263.38     1419.66    120.28 o 
  -6   6  11     1382.84     1337.82     51.60 o 
  -5   6  11       50.92       53.92     13.58 o 
  -4   6  11      479.31      436.01     59.64 o 
  -3   6  11       37.27       44.51     14.84 o 
  -2   6  11      111.75      100.62     20.51 o 
  -1   6  11     1934.80     1803.91     51.91 o 
   0   6  11      166.60      201.83     23.95 o 
   1   6  11     5402.92     5599.95    240.62 o 
   2   6  11       27.11       31.55     11.47 o 
   3   6  11      871.07      803.25     39.86 o 
   4   6  11     4140.60     4234.83    134.05 o 
   5   6  11       77.87       44.25     12.55 o 
   6   6  11     2225.10     1957.93     50.29 o 
   7   6  11      661.74      632.60     65.94 o 
   8   6  11      247.75      213.56     34.00 o 
   9   6  11     2308.19     2642.12     94.82 o 
  10   6  11       86.99       97.97     26.09 o 
  -6   7  11        3.65       43.45     23.75 o 
  -5   7  11      147.27      149.06     29.42 o 
  -4   7  11        5.58       19.82      9.95 o 
  -3   7  11       82.42       69.80     17.95 o 
  -2   7  11      608.53      544.79     53.35 o 
  -1   7  11     1167.05     1202.18     46.94 o 
   0   7  11     1041.76     1034.35     43.27 o 
   1   7  11      133.92      136.82     25.55 o 
   2   7  11     3251.95     3450.50    112.74 o 
   3   7  11      920.11      941.85     32.82 o 
   4   7  11      202.83      221.70     21.78 o 
   5   7  11     1336.39     1327.62     39.70 o 
   6   7  11      715.97      650.09     32.43 o 
   7   7  11     2597.65     2693.40    119.38 o 
   8   7  11     1863.24     1947.09    103.27 o 
   9   7  11        5.33       16.55     18.08 o 
  10   7  11      873.03      890.69     84.20 o 
  -5   8  11       14.27       97.25     28.34 o 
  -4   8  11      483.55      424.84     29.47 o 
  -3   8  11      324.39      349.39     29.45 o 
  -2   8  11     1633.87     1506.78     83.30 o 
  -1   8  11      622.18      681.41     48.22 o 
   0   8  11       21.78       43.97     11.51 o 
   1   8  11     1831.46     1941.50     52.86 o 
   2   8  11      496.77      436.38     75.16 o 
   3   8  11      318.87      353.30     31.09 o 
   4   8  11      497.51      506.23     49.03 o 
   5   8  11       17.30       51.38     13.45 o 
   6   8  11      684.96      753.79     52.24 o 
   7   8  11        3.40       28.88     15.56 o 
   8   8  11     1009.02     1040.39     66.93 o 
   9   8  11      726.03      697.37     46.15 o 
  -5   9  11       33.02       57.03     23.84 o 
  -4   9  11      790.14      786.34     75.39 o 
  -3   9  11      656.80      621.83     56.87 o 
  -2   9  11       13.82       36.22     15.43 o 
  -1   9  11     1266.34     1264.01     75.70 o 
   0   9  11     1101.86     1218.66     44.75 o 
   1   9  11       76.24       67.47     12.46 o 
   2   9  11      312.35      279.06     23.88 o 
   3   9  11        0.40       35.31     12.72 o 
   4   9  11     1898.30     1883.47     52.38 o 
   5   9  11       72.82      117.29     20.88 o 
   6   9  11        0.49       17.98      8.32 o 
   7   9  11     2382.33     2451.79     96.12 o 
   8   9  11      880.37      804.33     84.11 o 
   9   9  11      220.83      252.52     39.13 o 
  10   9  11       62.92       53.80     21.59 o 
  -4  10  11      100.41      112.54     27.26 o 
  -3  10  11       93.99       53.08     15.92 o 
  -2  10  11     1941.14     1945.83     76.29 o 
  -1  10  11        2.17       24.54     10.01 o 
   0  10  11        2.35       18.39      9.52 o 
   1  10  11      640.98      619.64     44.47 o 
   2  10  11      217.40      208.99     18.41 o 
   3  10  11      352.64      386.78     28.60 o 
   4  10  11       34.30       67.98     18.53 o 
   5  10  11      346.39      349.29     30.78 o 
   6  10  11     2071.70     2125.49     99.23 o 
   7  10  11        9.16       23.05     10.62 o 
   8  10  11      106.92      197.91     38.41 o 
   9  10  11      273.71      351.65     49.75 o 
  -3  11  11      901.37      783.64     52.90 o 
  -2  11  11       20.33       22.76     15.11 o 
  -1  11  11      145.71      150.23     31.04 o 
   0  11  11       38.51       54.82     18.98 o 
   1  11  11     1378.27     1424.81    146.05 o 
   2  11  11      190.99      209.70     22.92 o 
   3  11  11        6.99       47.84     13.00 o 
   4  11  11     1472.35     1530.96     53.53 o 
   5  11  11       90.13       97.03     15.22 o 
   6  11  11      460.91      436.68     71.02 o 
   7  11  11      237.23      229.24     27.37 o 
   8  11  11        0.31       62.34     20.42 o 
   9  11  11      555.03      522.85     45.07 o 
  -2  12  11      292.14      228.14     42.73 o 
  -1  12  11       43.23       64.95     21.86 o 
   0  12  11      327.39      323.14     52.45 o 
   1  12  11      194.06      164.72     43.18 o 
   2  12  11      247.31      275.20     31.28 o 
   3  12  11     2350.19     2467.27     85.14 o 
   4  12  11      687.03      679.67     85.01 o 
   5  12  11     1443.17     1351.46     81.95 o 
   6  12  11      606.39      536.09     50.15 o 
   7  12  11      597.08      540.81    107.50 o 
   8  12  11      704.41      780.76     53.53 o 
   0  13  11        2.38       38.68     21.05 o 
   1  13  11      870.84      896.54     82.85 o 
   2  13  11      416.03      450.70     65.67 o 
   3  13  11      522.93      424.28     43.15 o 
   4  13  11      835.33      757.04     57.80 o 
   5  13  11       23.17       43.83     13.03 o 
   6  13  11     1300.65     1386.77    122.93 o 
   7  13  11       10.96       34.33     13.12 o 
   3  14  11      990.56      993.88     64.50 o 
   4  14  11       35.29       35.08     13.33 o 
  -1  -3  12      103.92       84.97     23.12 o 
   0  -3  12     1008.56     1011.54     43.77 o 
   1  -3  12      235.82      233.67     30.94 o 
   2  -3  12       34.45       19.88      9.80 o 
   3  -3  12      376.62      265.11     49.48 o 
  -3  -2  12       54.49       52.47     17.79 o 
  -2  -2  12      508.59      446.82     52.39 o 
  -1  -2  12      704.17      746.11     58.94 o 
   0  -2  12       13.40       22.15      9.75 o 
   1  -2  12      494.09      542.20     54.25 o 
   2  -2  12      624.34      590.74     99.68 o 
   3  -2  12       30.40       40.12     21.05 o 
   4  -2  12      364.48      463.20     69.36 o 
   5  -2  12      432.27      353.36     61.98 o 
  -4  -1  12      167.68      147.72     23.85 o 
  -3  -1  12     1170.46     1074.87     68.17 o 
  -2  -1  12      327.48      294.09     32.66 o 
  -1  -1  12      409.31      387.45     59.55 o 
   0  -1  12      714.89      655.74    107.41 o 
   1  -1  12      178.86      137.86     22.94 o 
   2  -1  12     1342.42     1296.29     62.97 o 
   3  -1  12       19.77       23.75     10.45 o 
   4  -1  12      155.45       86.18     21.14 o 
   5  -1  12      727.07      782.92     72.78 o 
   6  -1  12        8.81       58.56     24.29 o 
  -4   0  12     2023.99     1998.64     85.59 o 
  -3   0  12       36.17       68.26     22.40 o 
  -2   0  12     1316.04     1299.06     78.31 o 
  -1   0  12      438.25      430.74     36.08 o 
   0   0  12      147.01      115.66     18.07 o 
   1   0  12      347.69      352.42    116.72 o 
   2   0  12      327.08      273.98     31.42 o 
   3   0  12      489.87      517.22    115.37 o 
   4   0  12      437.72      400.77     50.11 o 
   5   0  12      788.83      733.26     45.07 o 
   6   0  12     1207.39     1333.21    113.53 o 
   7   0  12      217.02      152.30     32.39 o 
  -5   1  12      405.32      378.76     84.29 o 
  -4   1  12      680.18      648.01    106.56 o 
  -3   1  12      675.07      755.80     79.84 o 
  -2   1  12      145.73      187.83     43.36 o 
  -1   1  12      965.30      897.55     56.26 o 
   0   1  12       87.68       88.69     16.75 o 
   1   1  12       62.70       97.60     17.17 o 
   2   1  12      258.07      351.87    111.06 o 
   3   1  12        4.41       13.86      7.97 o 
   4   1  12     2943.48     2970.57    128.55 o 
   5   1  12        2.19       10.44     14.21 o 
   6   1  12      120.26       97.79     20.96 o 
   7   1  12      488.44      421.10     64.05 o 
   8   1  12       13.30       41.02     25.01 o 
  -5   2  12     1664.28     1791.60    152.71 o 
  -4   2  12      613.49      588.06     73.18 o 
  -3   2  12        1.43       24.20     16.82 o 
  -2   2  12      489.79      372.92     41.44 o 
  -1   2  12        1.66        6.40     13.00 o 
   0   2  12      558.74      537.64    124.68 o 
   1   2  12      240.34      285.90     34.04 o 
   2   2  12      374.09      363.84     32.90 o 
   3   2  12     1175.39     1080.02     58.38 o 
   4   2  12        2.78       21.53     17.32 o 
   5   2  12      610.50      676.41     65.76 o 
   6   2  12      374.74      452.05     52.90 o 
   7   2  12       97.92       76.38     24.29 o 
   8   2  12       87.82      123.69     24.11 o 
  -5   3  12       10.13        8.46     17.99 o 
  -4   3  12      746.03      647.70     76.63 o 
  -3   3  12      132.94      104.13     19.73 o 
  -2   3  12        9.17       19.03      8.39 o 
  -1   3  12      130.52      160.57     64.10 o 
   0   3  12       12.53       32.72     12.08 o 
   1   3  12     1530.89     1515.60     47.03 o 
   2   3  12      167.79      198.81     26.22 o 
   3   3  12      183.43      236.43     78.04 o 
   4   3  12     3704.17     3761.43    138.89 o 
   5   3  12      562.79      417.68     44.08 o 
   6   3  12      624.57      760.34     71.52 o 
   7   3  12      294.45      292.55     46.15 o 
   8   3  12       13.04       46.96     17.36 o 
   9   3  12     1822.97     2031.48    101.11 o 
  -5   4  12      345.19      338.95     43.15 o 
  -4   4  12      110.64      104.98     24.83 o 
  -3   4  12      119.89      117.08     24.06 o 
  -2   4  12       41.28       40.46     13.31 o 
  -1   4  12     1209.69     1285.76     93.65 o 
   0   4  12      984.63      875.24     60.74 o 
   1   4  12        4.72       22.27     11.56 o 
   2   4  12      441.46      415.50     31.87 o 
   3   4  12     1004.08      992.08     40.08 o 
   4   4  12      271.15      235.33     27.48 o 
   5   4  12      285.79      257.18     55.91 o 
   6   4  12       55.69       95.00     25.82 o 
   7   4  12     1312.46     1215.45     74.58 o 
   8   4  12      133.29      166.07     33.29 o 
   9   4  12      390.63      379.90     57.84 o 
  -5   5  12        0.80       45.87     18.55 o 
  -4   5  12      604.83      672.24     62.87 o 
  -3   5  12        0.23       23.25     13.63 o 
  -2   5  12     1061.27     1055.17     43.49 o 
  -1   5  12       14.57       39.37     20.29 o 
   0   5  12      108.25      126.83     23.69 o 
   1   5  12     1573.92     1675.20     66.66 o 
   2   5  12      195.73      191.21     19.21 o 
   3   5  12      254.93      243.93     41.20 o 
   4   5  12      298.87      262.42     31.80 o 
   5   5  12      114.89       68.64     18.98 o 
   6   5  12     1031.13     1099.31     63.33 o 
   7   5  12      182.65      222.47     38.32 o 
   8   5  12      439.73      473.28     65.94 o 
   9   5  12     1109.85     1248.55    107.86 o 
  -5   6  12      183.61      176.88     25.37 o 
  -4   6  12      797.65      854.97    110.92 o 
  -3   6  12      241.23      267.96     31.09 o 
  -2   6  12        3.59       38.28     12.32 o 
  -1   6  12      693.45      651.94     47.64 o 
   0   6  12     2354.00     2486.49     76.97 o 
   1   6  12      285.68      273.85     36.57 o 
   2   6  12     1040.96      995.32     41.55 o 
   3   6  12       20.90       30.94      8.63 o 
   4   6  12      641.27      619.74     29.24 o 
   5   6  12      482.60      442.69     66.57 o 
   6   6  12      145.21      154.46     27.62 o 
   7   6  12     1115.90     1172.72     72.15 o 
   8   6  12     1629.43     1620.63     73.68 o 
   9   6  12      318.90      371.53     50.29 o 
  -5   7  12     1356.28     1436.03     74.04 o 
  -4   7  12        0.83       27.07     11.98 o 
  -3   7  12      433.84      401.93     43.15 o 
  -2   7  12     3182.16     3485.89    114.57 o 
  -1   7  12       75.74       98.72     16.65 o 
   0   7  12      807.56      850.05     79.25 o 
   1   7  12      937.09      950.30     77.68 o 
   2   7  12      384.71      334.31     28.36 o 
   3   7  12     2001.94     2021.36    186.40 o 
   4   7  12      509.16      502.88     37.33 o 
   5   7  12       18.71       43.73     12.43 o 
   6   7  12     1299.71     1277.07     71.88 o 
   7   7  12     1605.77     1656.07     91.94 o 
   8   7  12     1376.57     1561.97     70.53 o 
   9   7  12       33.08       46.15     19.25 o 
  -4   8  12      890.78      911.39     59.10 o 
  -3   8  12      637.22      543.54     51.09 o 
  -2   8  12      382.83      425.99     48.67 o 
  -1   8  12      347.28      386.53     47.86 o 
   0   8  12      943.52     1019.43     69.58 o 
   1   8  12      533.61      500.68     38.36 o 
   2   8  12      215.47      228.44     19.52 o 
   3   8  12     1176.64     1099.78     96.62 o 
   4   8  12     1106.72     1039.53     50.94 o 
   5   8  12        7.08       39.09     29.82 o 
   6   8  12     1851.05     1695.29    116.41 o 
   7   8  12      873.45      920.83     89.51 o 
   8   8  12       69.50       75.30     22.13 o 
   9   8  12     1616.33     1508.72    127.11 o 
  -4   9  12       32.33       70.26     30.14 o 
  -3   9  12      507.20      514.30     73.68 o 
  -2   9  12      337.16      347.01     37.56 o 
  -1   9  12      110.43      108.98     15.85 o 
   0   9  12      518.89      501.89     36.64 o 
   1   9  12       83.29      100.94     45.07 o 
   2   9  12      374.43      396.39     31.26 o 
   3   9  12      652.17      646.78     43.27 o 
   4   9  12      618.22      547.80     38.05 o 
   5   9  12     2358.88     2434.57    215.68 o 
   6   9  12      170.95      175.48     61.89 o 
   7   9  12        8.06       24.11     14.21 o 
   8   9  12     3616.98     3861.71    640.96 o 
   9   9  12       33.21       66.12     29.60 o 
  -3  10  12      801.51      851.38     56.40 o 
  -2  10  12      349.82      313.51     43.09 o 
  -1  10  12      184.32      176.40     22.07 o 
   0  10  12      234.16      200.80     23.45 o 
   1  10  12      840.87      937.64     49.11 o 
   2  10  12        0.37       22.04     13.67 o 
   3  10  12     1932.39     2086.96     69.27 o 
   4  10  12      471.76      473.72     37.08 o 
   5  10  12        5.56       37.15     15.25 o 
   6  10  12      575.50      616.42    132.74 o 
   7  10  12        8.28       12.68     13.58 o 
   8  10  12      144.20      138.99     26.63 o 
   9  10  12      301.16      257.29     48.40 o 
  -2  11  12        1.99       23.03     15.47 o 
  -1  11  12      184.65      155.27     27.17 o 
   0  11  12      211.75      168.16     22.00 o 
   1  11  12     1835.06     1857.90     50.16 o 
   2  11  12      426.42      431.87     43.80 o 
   3  11  12      386.56      309.21     33.69 o 
   4  11  12      112.65      108.65     15.74 o 
   5  11  12      639.98      638.67     58.43 o 
   6  11  12        2.90       20.88      8.56 o 
   7  11  12      168.35      149.33     29.24 o 
   8  11  12      101.03       68.19     21.59 o 
  -1  12  12      133.56       91.58     27.44 o 
   0  12  12     1160.18     1165.79     66.75 o 
   1  12  12       49.37      100.74     28.61 o 
   2  12  12      318.21      268.21     24.10 o 
   3  12  12     1009.16     1002.79     92.84 o 
   4  12  12      157.88      119.01     19.43 o 
   5  12  12      434.52      391.32     40.77 o 
   6  12  12      525.76      489.26     49.97 o 
   7  12  12        5.01       26.90     24.02 o 
   1  13  12      172.48      136.92     30.14 o 
   2  13  12     1861.65     1869.10     91.67 o 
   3  13  12      128.11      120.28     32.88 o 
   4  13  12       68.70       71.31     16.96 o 
   5  13  12       35.51       28.76     13.36 o 
  -1  -1  13        2.54       31.08     13.23 o 
   0  -1  13      364.44      483.69     40.08 o 
   1  -1  13       52.36       51.19     19.97 o 
   2  -1  13      276.40      261.53     61.80 o 
   3  -1  13      915.19      918.58     60.36 o 
   4  -1  13       97.31       69.45     26.27 o 
  -2   0  13      401.94      335.77     52.04 o 
  -1   0  13      120.28       74.36     15.21 o 
   0   0  13        4.75       24.06     11.00 o 
   1   0  13      979.06     1035.49    190.09 o 
   2   0  13      160.27       92.28     18.43 o 
   3   0  13      407.86      379.72     61.44 o 
   4   0  13     1006.10      998.65     89.24 o 
   5   0  13      122.79      117.85     27.71 o 
  -3   1  13      500.02      439.10     62.93 o 
  -2   1  13       15.54       35.07     13.61 o 
  -1   1  13      868.79      801.58    112.72 o 
   0   1  13     1215.54     1207.75    127.56 o 
   1   1  13      333.87      338.00     79.84 o 
   2   1  13      949.59     1027.00    230.93 o 
   3   1  13      733.45      589.93    109.17 o 
   4   1  13      353.82      465.27     67.29 o 
   5   1  13      332.08      277.71     38.14 o 
   6   1  13        5.80       40.39     22.31 o 
  -3   2  13       20.34       38.32     24.74 o 
  -2   2  13     1063.77     1111.94    175.29 o 
  -1   2  13       31.12       55.08     12.85 o 
   0   2  13      345.92      325.53     45.16 o 
   1   2  13     1426.69     1676.32    175.78 o 
   2   2  13       14.90       15.68     19.12 o 
   3   2  13      604.95      579.61     63.78 o 
   4   2  13      304.96      211.95     37.60 o 
   5   2  13        0.62       34.27     19.52 o 
   6   2  13      633.05      649.60     90.86 o 
   7   2  13      435.80      473.73     77.91 o 
  -4   3  13       60.80       54.07     18.80 o 
  -3   3  13      805.75      803.94    169.80 o 
  -2   3  13      268.00      227.16     34.38 o 
  -1   3  13      453.01      470.79     69.13 o 
   0   3  13     3269.30     3168.28    137.59 o 
   1   3  13      413.32      288.50     45.61 o 
   2   3  13      587.22      522.94     40.80 o 
   3   3  13       22.82       40.65     13.98 o 
   4   3  13      291.90      301.57     39.45 o 
   5   3  13      636.66      685.05     74.94 o 
   6   3  13      587.64      478.59     65.85 o 
   7   3  13      109.95      104.44     24.02 o 
   8   3  13        8.77       42.64     26.81 o 
  -4   4  13       80.66       48.49     14.41 o 
  -3   4  13      175.48      158.38     20.15 o 
  -2   4  13     1003.36      992.66     91.94 o 
  -1   4  13        0.77       11.74     11.37 o 
   0   4  13     2415.81     2285.88     82.12 o 
   1   4  13      178.84      214.77     24.89 o 
   2   4  13      161.78      127.40     26.31 o 
   3   4  13      567.70      601.55     41.04 o 
   4   4  13       46.54       77.88     17.36 o 
   5   4  13      221.82      242.53     40.84 o 
   6   4  13      572.30      610.74     81.68 o 
   7   4  13      520.94      461.04     67.74 o 
   8   4  13     1765.24     1959.24     97.79 o 
  -4   5  13      521.84      513.43     33.09 o 
  -3   5  13      482.27      480.97     55.55 o 
  -2   5  13      453.30      450.89     45.18 o 
  -1   5  13      803.24      847.13     60.06 o 
   0   5  13        1.50       31.50     22.53 o 
   1   5  13       12.52       35.04     13.27 o 
   2   5  13      210.63      206.64     23.21 o 
   3   5  13      212.07      190.85     21.79 o 
   4   5  13      269.14      264.83     28.22 o 
   5   5  13      122.66      158.33     32.48 o 
   6   5  13     1789.41     1787.59     97.34 o 
   7   5  13      556.95      661.30     87.35 o 
  -4   6  13       42.72       40.40     14.29 o 
  -3   6  13     1432.77     1372.19     81.99 o 
  -2   6  13      757.57      728.72     40.97 o 
  -1   6  13        2.74       52.18     28.61 o 
   0   6  13      618.88      636.85     84.97 o 
   1   6  13        0.46        9.15      9.00 o 
   2   6  13      129.03      184.50     22.70 o 
   3   6  13      294.70      281.32     42.37 o 
   4   6  13      320.10      316.77     30.93 o 
   5   6  13     1533.33     1445.66     82.49 o 
   6   6  13        0.11       24.11     19.43 o 
   7   6  13      279.38      221.39     39.40 o 
   8   6  13      769.14      726.70    100.76 o 
  -3   7  13      184.76      198.52     50.65 o 
  -2   7  13      357.77      317.65     29.31 o 
  -1   7  13      254.08      252.26     30.87 o 
   0   7  13        0.95       35.26     22.89 o 
   1   7  13       15.44       58.11     20.65 o 
   2   7  13      227.57      202.23     29.51 o 
   3   7  13     2943.27     2875.49    111.60 o 
   4   7  13      241.40      220.75     33.02 o 
   5   7  13       36.59       72.71     30.72 o 
   6   7  13      307.79      291.92     46.51 o 
   7   7  13       76.97      107.95     23.39 o 
   8   7  13      421.80      448.00     67.29 o 
  -3   8  13     1098.15     1158.99    112.58 o 
  -2   8  13      114.89       76.48     13.96 o 
  -1   8  13        4.43       19.50     11.54 o 
   0   8  13      287.88      248.23     28.65 o 
   1   8  13      256.00      205.93     24.01 o 
   2   8  13     2110.30     2373.34     82.47 o 
   3   8  13       32.44       35.60     13.37 o 
   4   8  13      853.85      878.46     60.77 o 
   5   8  13      706.24      716.83     51.86 o 
   6   8  13       76.93       90.23     20.96 o 
   7   8  13      126.77      230.48     34.45 o 
   8   8  13      957.51      970.31     63.15 o 
  -2   9  13      401.32      370.02     44.18 o 
  -1   9  13       34.35       28.94     15.11 o 
   0   9  13     1381.12     1425.08     64.50 o 
   1   9  13      787.47      783.69     38.10 o 
   2   9  13      364.81      353.76     29.94 o 
   3   9  13     2088.00     2127.71     75.41 o 
   4   9  13      827.84      733.60     53.20 o 
   5   9  13     1244.41     1194.44     59.33 o 
   6   9  13       36.56       28.52     15.83 o 
   7   9  13        9.86       25.28     20.06 o 
   8   9  13     1601.81     1609.47     85.55 o 
  -1  10  13      757.08      794.32     36.41 o 
   0  10  13       60.78       96.59     16.11 o 
   1  10  13      585.91      562.15     52.74 o 
   2  10  13     1057.42     1058.18     37.24 o 
   3  10  13       66.39       30.64      9.87 o 
   4  10  13      329.78      315.73     36.93 o 
   5  10  13       93.73       83.55     29.60 o 
   6  10  13      267.77      217.25     32.93 o 
   7  10  13      138.30      137.19     29.78 o 
   8  10  13      794.42      701.60     51.73 o 
   0  11  13     1263.02     1329.05     49.31 o 
   1  11  13       69.26       87.37     13.48 o 
   2  11  13       97.26       96.02     28.20 o 
   3  11  13      164.69      153.40     25.50 o 
   4  11  13       22.79       32.22     13.63 o 
   5  11  13      554.22      502.97     50.20 o 
   6  11  13        0.41       45.48     20.96 o 
   7  11  13      962.84     1110.29     67.56 o 
   1  12  13      671.59      549.84     33.06 o 
   2  12  13      663.17      692.56     34.16 o 
   3  12  13       49.39       52.72     13.95 o 
   4  12  13      174.12      150.14     22.31 o 
   5  12  13      745.50      675.99     35.87 o 
   0   1  14      948.41      867.10     74.80 o 
   1   1  14      250.86      200.55     88.34 o 
   2   1  14       51.77       62.63     14.68 o 
   3   1  14      605.12      729.94     57.48 o 
   4   1  14       55.94       49.57     24.83 o 
  -1   2  14      611.57      577.11    100.58 o 
   0   2  14      116.44       94.90     29.10 o 
   1   2  14      238.79      252.87     78.89 o 
   2   2  14      431.62      387.94     39.00 o 
   3   2  14      617.11      576.37     84.02 o 
   4   2  14      293.18      307.48     54.52 o 
   5   2  14       29.79       89.51     27.80 o 
  -2   3  14      298.16      331.32     60.81 o 
  -1   3  14      494.93      566.45     66.21 o 
   0   3  14     3533.07     3786.05    628.82 o 
   1   3  14        1.33       32.30     12.33 o 
   2   3  14     1093.94     1180.68    186.76 o 
   3   3  14       14.90       23.97      9.17 o 
   4   3  14      657.42      519.79     74.85 o 
   5   3  14      742.10      809.55     57.57 o 
   6   3  14       34.87       26.18     17.09 o 
  -2   4  14      912.81      905.38    142.50 o 
  -1   4  14      810.86      887.44     57.68 o 
   0   4  14     1144.59     1067.92     67.08 o 
   1   4  14       21.29       50.87     14.26 o 
   2   4  14       17.15        9.19      9.53 o 
   3   4  14      955.55      894.39     34.15 o 
   4   4  14      349.41      326.46     42.19 o 
   5   4  14       76.52      133.05     27.08 o 
   6   4  14      866.70      872.43     58.92 o 
  -2   5  14      105.79      115.19     43.41 o 
  -1   5  14      407.47      363.08     38.28 o 
   0   5  14       37.33       67.41     22.36 o 
   1   5  14        5.79       31.25     10.71 o 
   2   5  14      803.00      791.69     33.20 o 
   3   5  14        8.59       23.02     12.37 o 
   4   5  14      826.39      589.51     79.16 o 
   5   5  14     1423.53     1287.15    110.92 o 
   6   5  14       13.24       20.78     16.01 o 
   7   5  14      643.73      647.17     50.20 o 
  -2   6  14      108.56       83.90     17.87 o 
  -1   6  14       17.07       26.90     11.20 o 
   0   6  14      787.77      691.08     66.89 o 
   1   6  14      425.40      426.39     44.04 o 
   2   6  14      661.29      633.33     58.61 o 
   3   6  14     1031.37      885.13     34.04 o 
   4   6  14      582.99      572.20     82.85 o 
   5   6  14      584.64      528.24     75.75 o 
   6   6  14      191.03      180.73     29.87 o 
   7   6  14       42.02       30.68     18.44 o 
  -2   7  14      144.78      103.81     18.07 o 
  -1   7  14      394.98      401.76     48.23 o 
   0   7  14      130.13       94.35     16.80 o 
   1   7  14     1203.02     1096.17    139.03 o 
   2   7  14      260.66      267.71     31.16 o 
   3   7  14      293.71      249.27     41.38 o 
   4   7  14      502.83      475.09     46.46 o 
   5   7  14        6.73       27.80     21.32 o 
   6   7  14        5.32       29.42     16.91 o 
   7   7  14       99.43      110.65     31.58 o 
  -1   8  14      587.80      523.37     32.12 o 
   0   8  14      669.81      597.44     59.16 o 
   1   8  14      261.70      222.27     25.01 o 
   2   8  14      385.91      411.89     43.05 o 
   3   8  14      469.31      474.88     46.02 o 
   4   8  14      365.79      340.32     28.91 o 
   5   8  14      207.71      305.68     44.35 o 
   6   8  14        0.13       28.43     21.14 o 
   7   8  14      472.77      403.11     69.18 o 
   0   9  14       41.78       57.62     15.93 o 
   1   9  14      574.42      503.19     51.19 o 
   2   9  14      500.54      409.68     96.84 o 
   3   9  14       25.28       58.00     19.07 o 
   4   9  14      972.27      884.67    151.09 o 
   5   9  14      173.70      148.34     18.61 o 
   6   9  14      357.38      363.44     62.70 o 
   1  10  14       86.59      106.40     36.48 o 
   2  10  14      286.05      268.54     64.55 o 
   3  10  14        7.40        9.99     17.50 o 
   4  10  14     1278.88     1366.67     81.37 o 
   5  10  14       85.01       93.90     34.41 o 
   6  10  14      208.95      148.52     34.36 o 
   2  11  14       40.20       19.43     13.49 o 
   3  11  14      100.84      114.09     19.28 o 
   4  11  14       39.08       27.35     29.55 o 
   2   4  15       24.09       11.64     11.80 o 
   3   4  15      593.24      509.89     48.67 o 
   1   5  15       16.93       28.15     17.86 o 
   2   5  15     1185.33     1054.74     44.75 o 
   3   5  15      737.31      644.59     33.04 o 
   4   5  15      286.57      252.61     51.82 o 
   1   6  15     2040.94     2259.11     74.61 o 
   2   6  15       79.03       49.66     14.67 o 
   3   6  15      337.56      281.77     35.92 o 
   4   6  15      619.83      574.12     45.88 o 
   1   7  15      110.80      119.09     27.98 o 
   2   7  15      711.78      701.05     35.37 o 
   3   7  15       17.15       28.23     26.67 o 
   4   7  15      483.41      377.56     65.22 o 
   2   8  15       64.98      104.23     19.63 o 
   3   8  15      503.51      501.68     59.96 o 
   4   8  15      134.86      101.03     26.09 o 
                                                 
